# Supplementary material for: IFN-gene signatures in B cells following influenza A and B virus infection and influenza vaccination
Source: EMBO Mol Med. 2026 Mar 9;18(4):1456–77. doi: 10.1038/s44321-026-00395-8 (PMC13083893; doi:10.1038/s44321-026-00395-8)
Supplement: Supplementary file 4 — Dataset EV1 [file 44321_2026_395_MOESM4_ESM.xlsx]

## Sheet: Sheet2
Dataset EV1. B cell receptor usage of A/Cal-specific and B/Phu-specific B cells
Specificity	Probe gating	Donor	Timepoint	Clonal expansion	Phenotype	v_vdj	d_vdj	j_vdj	c_vdj	v_vj	j_vj	c_vj
A/Cal	cal_clonal	VAX2	Vaccination D28	TRUE	mem	IGHV2-70*01		IGHJ4*02	IGHG1	IGLV1-44*01	IGLJ3*02	IGLC3
A/Cal	cal_probe	VAX1	Vaccination D28	TRUE	mem	IGHV4-39*07	IGHD6-13*01	IGHJ4*02	IGHG1	IGKV3-15*01	IGKJ3*01	IGKC
B/Phu	phu_probe	VAX2	Vaccination D28	FALSE	naive	IGHV3-30-3*01	IGHD6-13*01	IGHJ3*02	IGHM	IGLV4-69*01	IGLJ2*01	IGLC
B/Phu	phu_probe	VAX2	Vaccination D28	FALSE	naive	IGHV2-70*01	IGHD6-13*01	IGHJ6*02	IGHM	IGLV3-25*03	IGLJ2*01	IGLC
B/Phu	phu_probe	VAX1	Vaccination D28	TRUE	atypical	IGHV1-69*01		IGHJ6*03	IGHG1	IGKV3-20*01	IGKJ1*01	IGKC
A/Cal	cal_probe	VAX1	Vaccination D28	FALSE	naive	IGHV3-15*01	IGHD2-2*03	IGHJ6*02	IGHM	IGKV3-20*01	IGKJ1*01	IGKC
B/Phu	phu_probe	VAX2	Vaccination D28	FALSE	naive	IGHV1-3*01	IGHD6-6*01	IGHJ6*02	IGHM	IGKV3-20*01	IGKJ4*01	IGKC
B/Phu	phu_probe	VAX1	Vaccination D28	FALSE	mem	IGHV1-24*01	IGHD5-18*01	IGHJ6*02	IGHG1	IGKV2-30*01	IGKJ1*01	IGKC
B/Phu	phu_probe	VAX1	Vaccination D28	FALSE	atypical	IGHV2-5*04		IGHJ3*01	IGHG1	IGKV1-33*01	IGKJ2*01	IGKC
A/Cal	cal_probe	VAX1	Vaccination D28	FALSE	mem	IGHV3-23*01	IGHD5-24*01	IGHJ4*02	IGHM	IGKV3-15*01	IGKJ5*01	IGKC
A/Cal	cal_probe	VAX1	Vaccination D28	TRUE	mem	IGHV1-46*04		IGHJ5*02	IGHG1	IGLV2-8*01	IGLJ1*01	IGLC1
B/Phu	phu_probe	VAX2	Vaccination D28	FALSE	mem	IGHV3-30*18	IGHD3-22*01	IGHJ4*02	IGHM	IGLV3-25*03	IGLJ2*01	IGLC
B/Phu	phu_probe	VAX1	Vaccination D28	FALSE	atypical	IGHV2-5*02		IGHJ1*01	IGHG1	IGLV3-10*01	IGLJ2*01	IGLC
B/Phu	phu_probe	VAX2	Vaccination D28	TRUE	mem	IGHV2-70*18	IGHD5-24*01	IGHJ4*02	IGHA1	IGLV1-40*01	IGLJ2*01	IGLC
A/Cal	cal_probe	VAX2	Vaccination D28	FALSE	naive	IGHV3-48*02		IGHJ6*02	IGHM	IGKV4-1*01	IGKJ2*01	IGKC
B/Phu	phu_probe	VAX2	Vaccination D28	FALSE	naive	IGHV3-74*01	IGHD2-21*02	IGHJ4*02	IGHM	IGLV4-3*01	IGLJ2*01	IGLC
B/Phu	phu_probe	VAX2	Vaccination D28	TRUE	mem	IGHV3-13*01	IGHD2/OR15-2a*01	IGHJ4*02	IGHM	IGKV1-27*01	IGKJ3*01	IGKC
B/Phu	phu_probe	VAX2	Vaccination D28	TRUE	mem	IGHV3-33*01		IGHJ6*02	IGHG1	IGLV2-8*01	IGLJ2*01	IGLC
A/Cal	cal_probe	VAX2	Vaccination D28	FALSE	naive	IGHV1-69*06	IGHD3-22*01	IGHJ4*02	IGHM	IGKV3-15*01	IGKJ1*01	IGKC
B/Phu	phu_probe	VAX2	Vaccination D28	FALSE	mem	IGHV3-48*03	IGHD4-17*01	IGHJ4*02	IGHG1	IGKV1-27*03	IGKJ1*01	IGKC
B/Phu	phu_probe	VAX2	Vaccination D28	FALSE	mem	IGHV3-48*03		IGHJ4*02	IGHM	IGKV3-20*01	IGKJ1*01	IGKC
A/Cal	cal_probe	VAX2	Vaccination D28	FALSE	naive	IGHV1-18*01	IGHD6-19*01	IGHJ6*02	IGHM	IGKV4-1*01	IGKJ1*01	IGKC
B/Phu	phu_probe	VAX1	Vaccination D28	FALSE	atypical	IGHV1-69*01		IGHJ6*03	IGHG1	IGKV3-20*01	IGKJ3*01	IGKC
A/Cal	cal_probe	VAX1	Vaccination D28	FALSE	mem	IGHV3-30-3*01	IGHD5-24*01	IGHJ4*02	IGHM	IGKV1-5*01	IGKJ1*01	IGKC
B/Phu	phu_probe	VAX1	Vaccination D28	FALSE	atypical	IGHV3-7*03	IGHD2-21*02	IGHJ4*02	IGHG1	IGLV3-25*03	IGLJ2*01	IGLC
B/Phu	phu_probe	VAX1	Vaccination D28	TRUE	atypical	IGHV4-39*07	IGHD2-15*01	IGHJ6*02	IGHA1	IGLV1-40*01	IGLJ2*01	IGLC
B/Phu	phu_probe	VAX2	Vaccination D28	TRUE	mem	IGHV3-15*07	IGHD3-3*01	IGHJ6*02	IGHM	IGKV3-11*01	IGKJ2*01	IGKC
B/Phu	phu_probe	VAX2	Vaccination D28	FALSE	mem	IGHV3-30*18	IGHD1-1*01	IGHJ4*02	IGHG1	IGLV1-44*01	IGLJ1*01	IGLC1
A/Cal	cal_probe	VAX2	Vaccination D28	FALSE	mem	IGHV4-31*03	IGHD6-19*01	IGHJ4*02	IGHG1	IGLV3-1*01	IGLJ3*02	IGLC
B/Phu	phu_probe	VAX1	Vaccination D28	FALSE	mem	IGHV1-69*01		IGHJ1*01	IGHG1	IGLV6-57*02	IGLJ3*02	IGLC3
B/Phu	phu_probe	VAX1	Vaccination D28	FALSE	mem	IGHV3-43*01	IGHD4-23*01	IGHJ4*02	IGHG1	IGKV1-33*01	IGKJ4*01	IGKC
A/Cal	cal_probe	VAX1	Vaccination D28	FALSE	mem	IGHV3-15*07		IGHJ4*02	IGHA1	IGKV2-30*01	IGKJ1*01	IGKC
B/Phu	phu_probe	VAX2	Vaccination D28	TRUE	mem	IGHV1-46*01		IGHJ4*02	IGHM	IGKV2-24*01	IGKJ1*01	IGKC
B/Phu	phu_probe	VAX1	Vaccination D28	TRUE	mem	IGHV3-15*07		IGHJ5*02	IGHM	IGLV3-21*02	IGLJ3*02	IGLC3
B/Phu	phu_probe	VAX1	Vaccination D28	FALSE	naive	IGHV4-39*01	IGHD3-3*01	IGHJ4*02	IGHM	IGKV3-20*01	IGKJ2*01	IGKC
B/Phu	phu_probe	VAX1	Vaccination D28	FALSE	mem	IGHV5-51*01	IGHD3-22*01	IGHJ4*02	IGHG1	IGLV6-57*02	IGLJ1*01	IGLC1
B/Phu	phu_probe	VAX1	Vaccination D28	FALSE	atypical	IGHV1-46*01	IGHD6-13*01	IGHJ6*03	IGHA1	IGLV3-21*02	IGLJ3*02	IGLC3
B/Phu	phu_probe	VAX2	Vaccination D28	TRUE	mem	IGHV3-13*01	IGHD2/OR15-2a*01	IGHJ4*02	IGHM	IGKV1-27*01	IGKJ3*01	IGKC
A/Cal	cal_probe	VAX2	Vaccination D28	FALSE	naive	IGHV6-1*01	IGHD2-15*01	IGHJ5*02	IGHM	IGKV1-39*01	IGKJ1*01	IGKC
B/Phu	phu_probe	VAX2	Vaccination D28	FALSE	mem	IGHV3-7*03	IGHD3-16*01	IGHJ4*02	IGHG1	IGKV3-20*01	IGKJ4*01	IGKC
B/Phu	phu_probe	VAX1	Vaccination D28	FALSE	mem	IGHV5-10-1*03		IGHJ3*02	IGHG1	IGKV3-20*01	IGKJ5*01	IGKC
B/Phu	phu_probe	VAX2	Vaccination D28	TRUE	mem	IGHV3-7*03	IGHD4-17*01	IGHJ4*02	IGHM	IGKV3D-20*01	IGKJ1*01	IGKC
A/Cal	cal_clonal	VAX1	Vaccination D28	TRUE	naive	IGHV3-7*03		IGHJ6*02	IGHM	IGKV3-15*01	IGKJ4*01	IGKC
B/Phu	phu_probe	VAX1	Vaccination D28	TRUE	mem	IGHV3-15*07		IGHJ5*02	IGHG1	IGLV3-21*02	IGLJ3*02	IGLC3
B/Phu	phu_probe	VAX1	Vaccination D28	FALSE	mem	IGHV4-59*01		IGHJ4*02	IGHM	IGKV4-1*02	IGKJ1*01	IGKC
B/Phu	phu_probe	VAX2	Vaccination D28	TRUE	mem	IGHV3-13*01		IGHJ6*02	IGHM	IGKV2-30*01	IGKJ4*01	IGKC
A/Cal	cal_probe	VAX2	Vaccination D28	FALSE	naive	IGHV4-30-2*01	IGHD6-19*01	IGHJ6*02	IGHM	IGKV4-1*01	IGKJ2*01	IGKC
A/Cal	cal_probe	VAX1	Vaccination D28	TRUE	mem	IGHV4-61*01	IGHD3-22*01	IGHJ3*02	IGHG1	IGLV3-19*01	IGLJ1*01	IGLC1
A/Cal	cal_probe	VAX1	Vaccination D28	FALSE	naive	IGHV1-3*01	IGHD3-3*01	IGHJ6*02	IGHM	IGKV1-16*02	IGKJ4*01	IGKC
A/Cal	cal_probe	VAX1	Vaccination D28	TRUE	mem	IGHV3-43D*03		IGHJ4*02	IGHG1	IGKV3-15*01	IGKJ2*01	IGKC
B/Phu	phu_probe	VAX2	Vaccination D28	TRUE	mem	IGHV3-15*07	IGHD3-3*01	IGHJ6*02	IGHM	IGKV3-11*01	IGKJ2*01	IGKC
B/Phu	phu_probe	VAX1	Vaccination D28	TRUE	mem	IGHV3-33*01	IGHD2-2*01	IGHJ4*02	IGHG1	IGLV3-21*02	IGLJ3*02	IGLC3
B/Phu	phu_probe	VAX1	Vaccination D28	FALSE	naive	IGHV3-30*18	IGHD1-7*01	IGHJ6*02	IGHM	IGKV1-5*03	IGKJ2*01	IGKC
A/Cal	cal_probe	VAX1	Vaccination D28	FALSE	mem	IGHV4-38-2*02	IGHD2-2*03	IGHJ3*02	IGHG1	IGLV2-14*03	IGLJ2*01	IGLC
B/Phu	phu_probe	VAX1	Vaccination D28	TRUE	mem	IGHV5-10-1*03	IGHD1-26*01	IGHJ6*02	IGHM	IGKV3-20*01	IGKJ1*01	IGKC
B/Phu	phu_probe	VAX1	Vaccination D28	FALSE	mem	IGHV1-69*01	IGHD4-17*01	IGHJ4*02	IGHG1	IGKV3-11*01	IGKJ4*01	IGKC
B/Phu	phu_probe	VAX1	Vaccination D28	TRUE	atypical	IGHV4-30-4*01	IGHD5-12*01	IGHJ5*02	IGHA1	IGKV1-33*01	IGKJ5*01	IGKC
A/Cal	cal_probe	VAX1	Vaccination D28	TRUE	mem	IGHV3-64D*06	IGHD3-22*01	IGHJ3*02	IGHG1	IGKV3-15*01	IGKJ2*01	IGKC
A/Cal	cal_probe	VAX2	Vaccination D28	FALSE	naive	IGHV1-18*01		IGHJ4*02	IGHM	IGKV3-15*01	IGKJ1*01	IGKC
B/Phu	phu_probe	VAX2	Vaccination D28	TRUE	mem	IGHV3-13*01		IGHJ6*02	IGHM	IGKV2-30*01	IGKJ4*01	IGKC
B/Phu	phu_probe	VAX2	Vaccination D28	FALSE	mem	IGHV1-46*01		IGHJ4*02	IGHG1	IGLV1-51*01	IGLJ3*02	IGLC3
B/Phu	phu_probe	VAX2	Vaccination D28	TRUE	mem	IGHV3-7*03	IGHD4-17*01	IGHJ4*02	IGHM	IGKV3D-20*01	IGKJ1*01	IGKC
A/Cal	cal_probe	VAX1	Vaccination D28	TRUE	mem	IGHV3-11*06	IGHD3-16*02	IGHJ4*02	IGHG1	IGLV3-19*01	IGLJ3*02	IGLC3
B/Phu	phu_probe	VAX1	Vaccination D28	TRUE	mem	IGHV1-69*01		IGHJ6*03	IGHG1	IGKV3-20*01	IGKJ1*01	IGKC
B/Phu	phu_probe	VAX2	Vaccination D28	TRUE	mem	IGHV3-13*01		IGHJ6*02	IGHM	IGKV2-28*01	IGKJ5*01	IGKC
B/Phu	phu_probe	VAX2	Vaccination D28	FALSE	mem	IGHV1-2*04		IGHJ4*02	IGHM	IGLV7-43*01	IGLJ3*02	IGLC3
A/Cal	cal_probe	VAX1	Vaccination D28	TRUE	mem	IGHV1-3*01		IGHJ2*01	IGHG1	IGKV3-15*01	IGKJ1*01	IGKC
B/Phu	phu_clonal	VAX2	Vaccination D28	TRUE	mem	IGHV3-7*03	IGHD4-17*01	IGHJ4*02	IGHM	IGKV3D-20*01	IGKJ1*01	IGKC
B/Phu	phu_probe	VAX1	Vaccination D28	TRUE	mem	IGHV5-51*01	IGHD2-2*01	IGHJ6*02	IGHG1	IGLV3-25*03	IGLJ3*02	IGLC
A/Cal	cal_probe	VAX1	Vaccination D28	FALSE	mem	IGHV3-33*01		IGHJ4*02	IGHM	IGKV2-30*01	IGKJ2*01	IGKC
B/Phu	phu_probe	VAX2	Vaccination D28	TRUE	mem	IGHV3-13*01	IGHD2-21*01	IGHJ4*02	IGHM	IGKV1-27*01	IGKJ3*01	IGKC
B/Phu	phu_probe	VAX2	Vaccination D28	TRUE	mem	IGHV3-7*03		IGHJ3*02	IGHG1	IGLV2-23*02	IGLJ3*02	IGLC3
B/Phu	phu_probe	VAX1	Vaccination D28	TRUE	atypical	IGHV4-30-4*01	IGHD1-1*01	IGHJ5*02	IGHA1	IGKV1-33*01	IGKJ5*01	IGKC
B/Phu	phu_clonal	VAX1	Vaccination D28	TRUE	atypical	IGHV3-11*06	IGHD2-21*02	IGHJ4*02	IGHG1	IGLV7-46*01	IGLJ2*01	IGLC
A/Cal	cal_probe	VAX1	Vaccination D28	FALSE	mem	IGHV3-15*05	IGHD6-19*01	IGHJ4*02	IGHA1	IGKV4-1*02	IGKJ1*01	IGKC
B/Phu	phu_probe	VAX2	Vaccination D28	FALSE	mem	IGHV3-30*04		IGHJ3*02	IGHG1	IGLV2-8*01	IGLJ2*01	IGLC
B/Phu	phu_probe	VAX2	Vaccination D28	TRUE	mem	IGHV3-13*01		IGHJ5*02	IGHM	IGKV1-27*01	IGKJ3*01	IGKC
B/Phu	phu_probe	VAX1	Vaccination D28	TRUE	atypical	IGHV4-39*07		IGHJ5*02	IGHA1	IGKV1-39*01	IGKJ2*01	IGKC
B/Phu	phu_probe	VAX2	Vaccination D28	TRUE	mem	IGHV3-13*01		IGHJ6*02	IGHM	IGKV2-18*01	IGKJ2*01	IGKC
A/Cal	cal_probe	VAX2	Vaccination D28	FALSE	mem	IGHV3-49*03	IGHD3-16*02	IGHJ4*02	IGHG1	IGKV3-15*01	IGKJ1*01	IGKC
A/Cal	cal_probe	VAX1	Vaccination D28	FALSE	mem	IGHV4-59*08		IGHJ6*02	IGHG1	IGLV1-44*01	IGLJ3*02	IGLC3
A/Cal	cal_probe	VAX1	Vaccination D28	FALSE	mem	IGHV3-30*18	IGHD5-12*01	IGHJ4*02	IGHG1	IGKV3-15*01	IGKJ4*01	IGKC
A/Cal	cal_probe	VAX1	Vaccination D28	TRUE	mem	IGHV3-53*01	IGHD4-17*01	IGHJ2*01	IGHG1	IGLV2-8*01	IGLJ2*01	IGLC
A/Cal	cal_probe	VAX1	Vaccination D28	FALSE	mem	IGHV3-7*03	IGHD2-21*02	IGHJ3*01	IGHG1	IGKV3-11*01	IGKJ2*01	IGKC
B/Phu	phu_probe	VAX2	Vaccination D28	TRUE	mem	IGHV3-15*07	IGHD3-3*01	IGHJ6*02	IGHM	IGKV3-11*01	IGKJ2*01	IGKC
B/Phu	phu_probe	VAX1	Vaccination D28	FALSE	naive	IGHV1-69*01	IGHD2-21*02	IGHJ4*02	IGHM	IGLV3-1*01	IGLJ2*01	IGLC
B/Phu	phu_probe	VAX2	Vaccination D28	TRUE	mem	IGHV4-39*02		IGHJ4*02	IGHG1	IGLV1-51*01	IGLJ3*02	IGLC3
B/Phu	phu_probe	VAX2	Vaccination D28	TRUE	mem	IGHV4-34*01	IGHD3-10*01	IGHJ6*02	IGHM	IGLV3-1*01	IGLJ2*01	IGLC
B/Phu	phu_probe	VAX2	Vaccination D28	FALSE	mem	IGHV3-11*06	IGHD6-13*01	IGHJ6*02	IGHM	IGLV3-1*01	IGLJ2*01	IGLC
B/Phu	phu_probe	VAX2	Vaccination D28	FALSE	mem	IGHV1-46*01		IGHJ4*02	IGHA1	IGLV3-1*01	IGLJ2*01	IGLC
A/Cal	cal_probe	VAX1	Vaccination D28	FALSE	mem	IGHV3-53*01	IGHD2-21*02	IGHJ3*02	IGHG1	IGKV3-11*01	IGKJ5*01	IGKC
A/Cal	cal_probe	VAX1	Vaccination D28	FALSE	mem	IGHV4-31*03	IGHD3-16*03	IGHJ3*02	IGHM	IGLV2-23*02	IGLJ2*01	IGLC
B/Phu	phu_probe	VAX2	Vaccination D28	TRUE	mem	IGHV3-13*01	IGHD2-21*01	IGHJ4*02	IGHM	IGKV1-27*01	IGKJ3*01	IGKC
A/Cal	cal_probe	VAX1	Vaccination D28	TRUE	mem	IGHV1-46*04		IGHJ5*02	IGHG1	IGLV2-8*01	IGLJ1*01	IGLC1
A/Cal	cal_probe	VAX1	Vaccination D28	FALSE	naive	IGHV3-48*01	IGHD2-15*01	IGHJ4*02	IGHM	IGLV3-1*01	IGLJ2*01	IGLC
A/Cal	cal_probe	VAX1	Vaccination D28	FALSE	mem	IGHV3-7*03	IGHD3-16*02	IGHJ4*02	IGHG1	IGLV2-14*01	IGLJ2*01	IGLC
B/Phu	phu_probe	VAX1	Vaccination D28	TRUE	atypical	IGHV5-10-1*03	IGHD1-26*01	IGHJ6*02	IGHM	IGKV3-20*01	IGKJ1*01	IGKC
A/Cal	cal_probe	VAX1	Vaccination D28	FALSE	mem	IGHV3-7*03		IGHJ2*01	IGHG1	IGKV3-15*01	IGKJ1*01	IGKC
B/Phu	phu_probe	VAX2	Vaccination D28	TRUE	mem	IGHV3-15*07	IGHD3-3*01	IGHJ6*02	IGHM	IGKV3-11*01	IGKJ3*01	IGKC
B/Phu	phu_probe	VAX1	Vaccination D28	TRUE	atypical	IGHV3-20*04		IGHJ1*01	IGHA1	IGLV1-47*01	IGLJ2*01	IGLC
B/Phu	phu_probe	VAX2	Vaccination D28	FALSE	mem	IGHV4-38-2*01	IGHD6-6*01	IGHJ6*02	IGHG1	IGKV2-28*01	IGKJ5*01	IGKC
B/Phu	phu_probe	VAX2	Vaccination D28	FALSE	naive	IGHV4-59*01	IGHD3-22*01	IGHJ4*02	IGHM	IGLV2-14*03	IGLJ3*02	IGLC3
B/Phu	phu_clonal	VAX2	Vaccination D28	TRUE	mem	IGHV3-15*07	IGHD3-3*01	IGHJ6*02	IGHM	IGKV3-11*01	IGKJ3*01	IGKC
A/Cal	cal_probe	VAX1	Vaccination D28	FALSE	mem	IGHV3-74*01	IGHD3-10*01	IGHJ4*02	IGHM	IGKV1-5*03	IGKJ1*01	IGKC
A/Cal	cal_probe	VAX2	Vaccination D28	FALSE	mem	IGHV3-7*03		IGHJ3*01	IGHM	IGKV2-24*01	IGKJ5*01	IGKC
B/Phu	phu_probe	VAX2	Vaccination D28	FALSE	mem	IGHV1-69*17	IGHD3-22*01	IGHJ3*02	IGHG1	IGLV2-14*03	IGLJ1*01	IGLC1
B/Phu	phu_probe	VAX1	Vaccination D28	FALSE	mem	IGHV3-30*03		IGHJ3*02	IGHG1	IGKV1-5*01	IGKJ1*01	IGKC
A/Cal	cal_probe	VAX1	Vaccination D28	FALSE	mem	IGHV3-30*18		IGHJ6*02	IGHG1	IGLV3-21*02	IGLJ2*01	IGLC
A/Cal	cal_probe	VAX1	Vaccination D28	TRUE	atypical	IGHV4-39*01	IGHD3-10*01	IGHJ4*02	IGHG1	IGKV1-33*01	IGKJ4*01	IGKC
A/Cal	cal_probe	VAX1	Vaccination D28	FALSE	mem	IGHV5-51*01		IGHJ5*02	IGHG1	IGLV3-21*02	IGLJ2*01	IGLC
B/Phu	phu_probe	VAX2	Vaccination D28	TRUE	mem	IGHV3-15*07	IGHD3-3*01	IGHJ4*02	IGHM	IGKV3-11*01	IGKJ4*01	IGKC
B/Phu	phu_probe	VAX1	Vaccination D28	FALSE	mem	IGHV3-11*06		IGHJ5*02	IGHG1	IGKV3-20*01	IGKJ2*01	IGKC
B/Phu	phu_probe	VAX2	Vaccination D28	FALSE	naive	IGHV1-46*01		IGHJ3*02	IGHG1	IGLV3-19*01	IGLJ3*02	IGLC3
A/Cal	cal_probe	VAX1	Vaccination D28	TRUE	mem	IGHV3-74*01		IGHJ2*01	IGHG1	IGKV3-15*01	IGKJ2*01	IGKC
B/Phu	phu_probe	VAX1	Vaccination D28	TRUE	atypical	IGHV1-46*01	IGHD6-13*01	IGHJ6*03	IGHA1	IGLV3-21*02	IGLJ2*01	IGLC
B/Phu	phu_probe	VAX1	Vaccination D28	TRUE	atypical	IGHV1-46*01	IGHD6-13*01	IGHJ6*03	IGHA1	IGLV3-21*02	IGLJ2*01	IGLC
B/Phu	phu_probe	VAX1	Vaccination D28	TRUE	mem	IGHV3-15*07		IGHJ5*02	IGHM	IGLV3-21*02	IGLJ3*02	IGLC3
A/Cal	cal_probe	VAX1	Vaccination D28	TRUE	mem	IGHV5-10-1*03	IGHD3-10*01	IGHJ6*02	IGHG1	IGKV1-9*03	IGKJ2*01	IGKC
B/Phu	phu_probe	VAX2	Vaccination D28	TRUE	mem	IGHV3-7*03	IGHD4-17*01	IGHJ4*02	IGHM	IGKV3D-20*01	IGKJ1*01	IGKC
A/Cal	cal_probe	VAX1	Vaccination D28	TRUE	mem	IGHV3-30*18	IGHD3-10*01	IGHJ4*02	IGHG1	IGLV2-8*01	IGLJ1*01	IGLC1
B/Phu	phu_probe	VAX1	Vaccination D28	TRUE	mem	IGHV4-30-4*01	IGHD5-18*01	IGHJ5*02	IGHA1	IGKV1-33*01	IGKJ5*01	IGKC
A/Cal	cal_probe	VAX1	Vaccination D28	FALSE	mem	IGHV4-39*01	IGHD4-17*01	IGHJ4*02	IGHG1	IGLV1-44*01	IGLJ2*01	IGLC
B/Phu	phu_probe	VAX2	Vaccination D28	TRUE	mem	IGHV3-13*01	IGHD2/OR15-2a*01	IGHJ4*02	IGHM	IGKV1-27*01	IGKJ3*01	IGKC
B/Phu	phu_probe	VAX2	Vaccination D28	TRUE	mem	IGHV1-46*01		IGHJ4*02	IGHM	IGKV2-24*01	IGKJ1*01	IGKC
A/Cal	cal_probe	VAX1	Vaccination D28	FALSE	mem	IGHV2-70*13	IGHD4-17*01	IGHJ4*02	IGHG1	IGLV3-9*01	IGLJ3*02	IGLC3
B/Phu	phu_probe	VAX2	Vaccination D28	TRUE	mem	IGHV3-23*01	IGHD2-2*01	IGHJ5*02	IGHG1	IGKV1-39*01	IGKJ1*01	IGKC
B/Phu	phu_probe	VAX2	Vaccination D28	FALSE	mem	IGHV3-30-3*01	IGHD3-10*01	IGHJ4*02	IGHG1	IGKV4-1*01	IGKJ2*01	IGKC
B/Phu	phu_probe	VAX2	Vaccination D28	TRUE	mem	IGHV4-34*01	IGHD3-10*01	IGHJ6*02	IGHG1	IGLV3-1*01	IGLJ2*01	IGLC
A/Cal	cal_probe	VAX1	Vaccination D28	TRUE	mem	IGHV3-23*01	IGHD3-3*01	IGHJ6*03	IGHM	IGLV2-23*02	IGLJ2*01	IGLC
A/Cal	cal_probe	VAX1	Vaccination D28	FALSE	mem	IGHV3-23*01		IGHJ1*01	IGHM	IGLV2-14*02	IGLJ1*01	IGLC1
B/Phu	phu_probe	VAX2	Vaccination D28	TRUE	mem	IGHV2-70*18	IGHD5-24*01	IGHJ4*02	IGHA1	IGLV1-40*01	IGLJ2*01	IGLC
B/Phu	phu_probe	VAX1	Vaccination D28	FALSE	mem	IGHV4-59*08		IGHJ5*02	IGHM	IGKV1-39*01	IGKJ1*01	IGKC
B/Phu	phu_probe	VAX2	Vaccination D28	FALSE	mem	IGHV3-15*07	IGHD6-19*01	IGHJ5*02	IGHM	IGKV3-11*01	IGKJ5*01	IGKC
A/Cal	cal_probe	VAX1	Vaccination D28	FALSE	mem	IGHV3-48*04		IGHJ4*02	IGHG1	IGKV3-15*01	IGKJ1*01	IGKC
B/Phu	phu_probe	VAX2	Vaccination D28	FALSE	naive	IGHV4-4*02		IGHJ4*02	IGHM	IGKV1-9*01	IGKJ1*01	IGKC
B/Phu	phu_probe	VAX1	Vaccination D28	FALSE	mem	IGHV3-15*07	IGHD3-22*01	IGHJ4*02	IGHG1	IGLV6-57*02	IGLJ2*01	IGLC
B/Phu	phu_probe	VAX1	Vaccination D28	FALSE	atypical	IGHV4-30-2*01		IGHJ3*02	IGHG1	IGKV1-5*03	IGKJ2*01	IGKC
B/Phu	phu_probe	VAX1	Vaccination D28	TRUE	mem	IGHV5-10-1*03	IGHD1-26*01	IGHJ6*02	IGHM	IGKV3-20*01	IGKJ1*01	IGKC
A/Cal	cal_probe	VAX1	Vaccination D28	FALSE	naive	IGHV3-23*01		IGHJ6*02	IGHM	IGLV10-54*04	IGLJ2*01	IGLC3
B/Phu	phu_probe	VAX1	Vaccination D28	FALSE	naive	IGHV4-59*01	IGHD3-16*02	IGHJ4*02	IGHM	IGKV1-9*01	IGKJ1*01	IGKC
B/Phu	phu_probe	VAX1	Vaccination D28	TRUE	mem	IGHV1-2*02	IGHD2-15*01	IGHJ6*02	IGHG1	IGKV2-28*01	IGKJ1*01	IGKC
A/Cal	cal_probe	VAX1	Vaccination D28	TRUE	atypical	IGHV4-61*01	IGHD3-22*01	IGHJ3*02	IGHG1	IGLV3-19*01	IGLJ1*01	IGLC1
B/Phu	phu_probe	VAX1	Vaccination D28	FALSE	atypical	IGHV3-33*01	IGHD5-12*01	IGHJ4*02	IGHG1	IGLV1-44*01	IGLJ3*02	IGLC3
B/Phu	phu_probe	VAX1	Vaccination D28	FALSE	atypical	IGHV3-23*01	IGHD2-2*01	IGHJ4*02	IGHG1	IGKV1-5*03	IGKJ1*01	IGKC
B/Phu	phu_probe	VAX1	Vaccination D28	FALSE	naive	IGHV1-3*01	IGHD2-15*01	IGHJ5*02	IGHM	IGKV3-11*01	IGKJ2*01	IGKC
A/Cal	cal_probe	VAX1	Vaccination D28	FALSE	naive	IGHV3-15*01		IGHJ6*02	IGHM	IGKV3-20*01	IGKJ1*01	IGKC
A/Cal	cal_probe	VAX1	Vaccination D28	FALSE	mem	IGHV3-23*01	IGHD3-3*01	IGHJ5*02	IGHG1	IGKV3-15*01	IGKJ4*01	IGKC
B/Phu	phu_probe	VAX1	Vaccination D28	FALSE	atypical	IGHV3-23*01	IGHD5-18*01	IGHJ4*02	IGHM	IGLV4-69*01	IGLJ2*01	IGLC
B/Phu	phu_probe	VAX2	Vaccination D28	TRUE	mem	IGHV1-3*01		IGHJ4*02	IGHM	IGLV7-43*01	IGLJ3*02	IGLC3
A/Cal	cal_probe	VAX1	Vaccination D28	FALSE	mem	IGHV4-39*07		IGHJ3*02	IGHG1	IGLV2-14*01	IGLJ1*01	IGLC1
B/Phu	phu_probe	VAX2	Vaccination D28	TRUE	mem	IGHV2-70*01	IGHD5-24*01	IGHJ4*02	IGHA1	IGLV1-40*01	IGLJ2*01	IGLC
B/Phu	phu_probe	VAX2	Vaccination D28	TRUE	mem	IGHV3-13*01	IGHD2-21*01	IGHJ4*02	IGHM	IGKV1-27*01	IGKJ3*01	IGKC
B/Phu	phu_probe	VAX1	Vaccination D28	FALSE	atypical	IGHV1-69*01	IGHD3-22*01	IGHJ4*02	IGHG1	IGKV1-33*01	IGKJ3*01	IGKC
A/Cal	cal_probe	VAX2	Vaccination D28	FALSE	naive	IGHV5-10-1*03		IGHJ6*02	IGHD	IGLV5-45*01	IGLJ2*01	IGLC
B/Phu	phu_probe	VAX1	Vaccination D28	TRUE	mem	IGHV3-11*04	IGHD3-22*01	IGHJ4*02	IGHG1	IGKV1-39*01	IGKJ2*01	IGKC
B/Phu	phu_probe	VAX2	Vaccination D28	TRUE	mem	IGHV3-7*03	IGHD4-17*01	IGHJ4*02	IGHM	IGKV3D-20*01	IGKJ1*01	IGKC
B/Phu	phu_clonal	VAX2	Vaccination D28	TRUE	mem	IGHV3-7*03	IGHD4-17*01	IGHJ4*02	IGHM	IGKV3D-20*01	IGKJ1*01	IGKC
A/Cal	cal_probe	VAX1	Vaccination D28	TRUE	mem	IGHV4-61*01		IGHJ3*01	IGHG1	IGLV3-19*01	IGLJ1*01	IGLC1
B/Phu	phu_probe	VAX2	Vaccination D28	TRUE	mem	IGHV3-53*02		IGHJ5*02	IGHM	IGKV3-20*01	IGKJ2*01	IGKC
B/Phu	phu_probe	VAX1	Vaccination D28	FALSE	naive	IGHV1-46*01		IGHJ4*02	IGHM	IGKV1-39*01	IGKJ4*01	IGKC
B/Phu	phu_probe	VAX1	Vaccination D28	FALSE	mem	IGHV3-7*03	IGHD3-16*03	IGHJ4*02	IGHG2	IGKV2-30*01	IGKJ1*01	IGKC
B/Phu	phu_probe	VAX1	Vaccination D28	TRUE	mem	IGHV3-11*06	IGHD2-21*02	IGHJ4*02	IGHG1	IGLV7-46*01	IGLJ2*01	IGLC
B/Phu	phu_probe	VAX1	Vaccination D28	TRUE	mem	IGHV3-33*01		IGHJ3*01	IGHG1	IGLV3-21*02	IGLJ3*02	IGLC3
B/Phu	phu_probe	VAX2	Vaccination D28	FALSE	mem	IGHV3-30*03		IGHJ6*02	IGHG1	IGLV6-57*02	IGLJ3*02	IGLC3
A/Cal	cal_probe	VAX1	Vaccination D28	TRUE	mem	IGHV5-51*01	IGHD4-17*01	IGHJ4*02	IGHG1	IGLV2-8*01	IGLJ1*01	IGLC1
B/Phu	phu_probe	VAX1	Vaccination D28	TRUE	mem	IGHV3-33*01		IGHJ3*01	IGHG1	IGLV3-21*02	IGLJ3*02	IGLC3
B/Phu	phu_probe	VAX2	Vaccination D28	TRUE	mem	IGHV3-15*02		IGHJ4*02	IGHM	IGKV3-11*01	IGKJ2*02	IGKC
A/Cal	cal_probe	VAX1	Vaccination D28	TRUE	atypical	IGHV3-49*03		IGHJ4*02	IGHG1	IGKV3-15*01	IGKJ2*01	IGKC
B/Phu	phu_probe	VAX2	Vaccination D28	TRUE	mem	IGHV2-70*01	IGHD5-24*01	IGHJ4*02	IGHG1	IGLV1-40*01	IGLJ2*01	IGLC
B/Phu	phu_probe	VAX2	Vaccination D28	FALSE	mem	IGHV3-33*01		IGHJ4*02	IGHG1	IGLV6-57*04	IGLJ2*01	IGLC
A/Cal	cal_probe	VAX1	Vaccination D28	FALSE	mem	IGHV3-23*01	IGHD3-3*01	IGHJ4*02	IGHG1	IGKV3-15*01	IGKJ4*01	IGKC
B/Phu	phu_probe	VAX2	Vaccination D28	FALSE	mem	IGHV3-30*04	IGHD5-18*01	IGHJ4*02	IGHM	IGLV3-25*03	IGLJ7*01	IGLC7
B/Phu	phu_probe	VAX1	Vaccination D28	FALSE	atypical	IGHV3-33*05		IGHJ6*03	IGHA1	IGLV3-21*02	IGLJ2*01	IGLC
A/Cal	cal_probe	VAX1	Vaccination D28	TRUE	mem	IGHV5-51*01		IGHJ5*02	IGHG1	IGLV3-21*02	IGLJ3*02	IGLC
B/Phu	phu_probe	VAX1	Vaccination D28	FALSE	atypical	IGHV1-69*06		IGHJ6*03	IGHG1	IGKV3-20*01	IGKJ4*01	IGKC
A/Cal	cal_probe	VAX1	Vaccination D28	FALSE	mem	IGHV3-33*01	IGHD6-19*01	IGHJ4*02	IGHA1	IGLV2-14*01	IGLJ3*02	IGLC3
B/Phu	phu_probe	VAX2	Vaccination D28	TRUE	mem	IGHV3-7*03	IGHD4-17*01	IGHJ4*02	IGHM	IGKV3D-20*01	IGKJ1*01	IGKC
B/Phu	phu_probe	VAX1	Vaccination D28	TRUE	mem	IGHV3-23*01		IGHJ4*02	IGHA1	IGKV4-1*02	IGKJ3*01	IGKC
B/Phu	phu_probe	VAX2	Vaccination D28	TRUE	mem	IGHV3-48*03	IGHD4-17*01	IGHJ5*02	IGHG1	IGKV1-39*01	IGKJ3*01	IGKC
A/Cal	cal_probe	VAX1	Vaccination D28	TRUE	mem	IGHV3-7*03		IGHJ2*01	IGHG1	IGKV3-15*01	IGKJ2*01	IGKC
B/Phu	phu_probe	VAX2	Vaccination D28	TRUE	mem	IGHV3-13*01		IGHJ6*02	IGHM	IGKV2-28*01	IGKJ5*01	IGKC
B/Phu	phu_clonal	VAX2	Vaccination D28	TRUE	mem	IGHV4-34*02		IGHJ5*02	IGHM	IGKV2-28*01	IGKJ4*01	IGKC
B/Phu	phu_probe	VAX1	Vaccination D28	FALSE	naive	IGHV3-53*01	IGHD3-3*01	IGHJ6*03	IGHM	IGKV1-12*01	IGKJ4*01	IGKC
B/Phu	phu_probe	VAX2	Vaccination D28	TRUE	mem	IGHV3-7*03	IGHD4-17*01	IGHJ4*02	IGHM	IGKV3D-20*01	IGKJ1*01	IGKC
B/Phu	phu_probe	VAX2	Vaccination D28	TRUE	mem	IGHV1-46*01		IGHJ4*02	IGHM	IGKV2-24*01	IGKJ1*01	IGKC
B/Phu	phu_probe	VAX1	Vaccination D28	TRUE	mem	IGHV3-15*07		IGHJ5*02	IGHM	IGLV3-21*02	IGLJ3*02	IGLC3
B/Phu	phu_probe	VAX1	Vaccination D28	FALSE	mem	IGHV3-49*03	IGHD2-2*03	IGHJ4*02	IGHM	IGKV4-1*02	IGKJ1*01	IGKC
B/Phu	phu_probe	VAX1	Vaccination D28	FALSE	mem	IGHV3-11*06	IGHD1-26*01	IGHJ2*01	IGHG1	IGKV3-20*01	IGKJ2*01	IGKC
B/Phu	phu_probe	VAX2	Vaccination D28	TRUE	mem	IGHV3-7*03	IGHD4-17*01	IGHJ4*02	IGHM	IGKV3D-20*01	IGKJ1*01	IGKC
A/Cal	cal_clonal	VAX1	Vaccination D28	TRUE	atypical	IGHV1-69*06		IGHJ3*02	IGHG1	IGKV1-33*01	IGKJ2*01	IGKC
A/Cal	cal_probe	VAX1	Vaccination D28	TRUE	atypical	IGHV3-15*04		IGHJ4*02	IGHG1	IGLV1-40*01	IGLJ3*02	IGLC
A/Cal	cal_probe	VAX1	Vaccination D28	FALSE	mem	IGHV3-53*01	IGHD3-22*01	IGHJ4*02	IGHM	IGKV3-11*01	IGKJ3*01	IGKC
B/Phu	phu_probe	VAX1	Vaccination D28	FALSE	mem	IGHV4-39*07	IGHD2-15*01	IGHJ6*02	IGHA1	IGLV1-40*01	IGLJ3*02	IGLC
A/Cal	cal_probe	VAX2	Vaccination D28	FALSE	naive	IGHV3-23*01	IGHD6-6*01	IGHJ4*02	IGHM	IGLV5-45*02	IGLJ3*02	IGLC3
A/Cal	cal_probe	VAX1	Vaccination D28	FALSE	mem	IGHV1-46*01		IGHJ3*02	IGHM	IGLV1-51*02	IGLJ3*02	IGLC
A/Cal	cal_probe	VAX1	Vaccination D28	FALSE	naive	IGHV4-4*02	IGHD1-26*01	IGHJ1*01	IGHM	IGKV3-11*01	IGKJ4*01	IGKC
A/Cal	cal_probe	VAX1	Vaccination D28	FALSE	mem	IGHV3-21*02		IGHJ6*02	IGHG1	IGLV2-8*01	IGLJ2*01	IGLC
A/Cal	cal_clonal	VAX1	Vaccination D28	TRUE	atypical	IGHV3-7*03		IGHJ2*01	IGHG1	IGKV3-15*01	IGKJ2*01	IGKC
B/Phu	phu_probe	VAX1	Vaccination D28	TRUE	mem	IGHV4-39*07		IGHJ5*02	IGHA1	IGKV1-39*01	IGKJ2*01	IGKC
B/Phu	phu_probe	VAX2	Vaccination D28	FALSE	mem	IGHV3-74*01		IGHJ5*02	IGHG1	IGKV3-20*01	IGKJ5*01	IGKC
B/Phu	phu_probe	VAX1	Vaccination D28	TRUE	atypical	IGHV3-23*01		IGHJ4*02	IGHA1	IGKV4-1*02	IGKJ3*01	IGKC
B/Phu	phu_probe	VAX2	Vaccination D28	TRUE	mem	IGHV3-15*07	IGHD3/OR15-3a*01	IGHJ6*02	IGHM	IGKV3-11*01	IGKJ3*01	IGKC
B/Phu	phu_probe	VAX1	Vaccination D28	FALSE	atypical	IGHV3-33*01		IGHJ6*04	IGHG1	IGLV3-21*02	IGLJ2*01	IGLC
B/Phu	phu_probe	VAX1	Vaccination D28	FALSE	mem	IGHV3-48*04	IGHD3-3*01	IGHJ3*02	IGHA1	IGLV3-21*02	IGLJ2*01	IGLC
B/Phu	phu_probe	VAX1	Vaccination D28	FALSE	atypical	IGHV3-33*01		IGHJ3*02	IGHG1	IGKV1-5*03	IGKJ4*01	IGKC
B/Phu	phu_probe	VAX2	Vaccination D28	TRUE	mem	IGHV3-30*20	IGHD6-19*01	IGHJ6*02	IGHG3	IGLV1-47*01	IGLJ1*01	IGLC1
B/Phu	phu_probe	VAX1	Vaccination D28	FALSE	atypical	IGHV3-21*01	IGHD3-22*01	IGHJ2*01	IGHG1	IGLV1-40*01	IGLJ3*02	IGLC
A/Cal	cal_probe	VAX2	Vaccination D28	FALSE	naive	IGHV3-30*04	IGHD5-24*01	IGHJ4*02	IGHM	IGKV1-33*01	IGKJ3*01	IGKC
B/Phu	phu_probe	VAX2	Vaccination D28	TRUE	mem	IGHV3-13*01		IGHJ5*02	IGHM	IGKV1-27*01	IGKJ3*01	IGKC
B/Phu	phu_probe	VAX1	Vaccination D28	TRUE	mem	IGHV3-15*01	IGHD3-16*02	IGHJ4*02	IGHM	IGLV6-57*02	IGLJ3*02	IGLC3
A/Cal	cal_probe	VAX1	Vaccination D28	FALSE	mem	IGHV3-7*03		IGHJ4*02	IGHM	IGLV7-43*01	IGLJ3*02	IGLC
A/Cal	cal_probe	VAX1	Vaccination D28	FALSE	naive	IGHV1-3*01	IGHD1-7*01	IGHJ5*02	IGHM	IGKV1-5*01	IGKJ4*01	IGKC
B/Phu	phu_probe	VAX1	Vaccination D28	TRUE	mem	IGHV3-33*01	IGHD3-22*01	IGHJ3*02	IGHG1	IGLV3-21*02	IGLJ3*02	IGLC3
B/Phu	phu_probe	VAX1	Vaccination D28	TRUE	atypical	IGHV3-64*07	IGHD4-17*01	IGHJ6*02	IGHG1	IGKV1-5*03	IGKJ1*01	IGKC
B/Phu	phu_probe	VAX1	Vaccination D28	FALSE	mem	IGHV3-30*18	IGHD3-22*01	IGHJ6*03	IGHG1	IGKV1-5*01	IGKJ1*01	IGKC
B/Phu	phu_probe	VAX2	Vaccination D28	TRUE	mem	IGHV3-49*04	IGHD5-18*01	IGHJ4*02	IGHM	IGLV3-1*01	IGLJ2*01	IGLC
A/Cal	cal_probe	VAX1	Vaccination D28	FALSE	naive	IGHV3-15*07	IGHD3-9*01	IGHJ6*03	IGHM	IGKV2-28*01	IGKJ1*01	IGKC
B/Phu	phu_probe	VAX1	Vaccination D28	FALSE	naive	IGHV2-26*01		IGHJ4*02	IGHM	IGLV3-1*01	IGLJ2*01	IGLC
A/Cal	cal_probe	VAX2	Vaccination D28	TRUE	mem	IGHV2-70*01		IGHJ4*02	IGHG1	IGLV1-44*01	IGLJ3*02	IGLC3
A/Cal	cal_probe	VAX2	Vaccination D28	TRUE	mem	IGHV3-74*01	IGHD2-8*01	IGHJ4*02	IGHM	IGKV4-1*01	IGKJ1*01	IGKC
B/Phu	phu_probe	VAX2	Vaccination D28	FALSE	mem	IGHV3-48*03	IGHD4-17*01	IGHJ4*02	IGHG1	IGKV2-28*01	IGKJ5*01	IGKC
B/Phu	phu_probe	VAX2	Vaccination D28	FALSE	mem	IGHV3-13*01		IGHJ5*02	IGHM	IGKV2-24*01	IGKJ4*01	IGKC
B/Phu	phu_probe	VAX2	Vaccination D28	TRUE	mem	IGHV3-48*03	IGHD4-17*01	IGHJ5*02	IGHG1	IGKV1-39*01	IGKJ3*01	IGKC
B/Phu	phu_probe	VAX2	Vaccination D28	TRUE	mem	IGHV3-15*01		IGHJ4*02	IGHM	IGKV3-11*01	IGKJ2*01	IGKC
A/Cal	cal_probe	VAX2	Vaccination D28	FALSE	mem	IGHV4-59*01	IGHD4-11*01	IGHJ5*02	IGHM	IGKV2D-29*01	IGKJ2*01	IGKC
B/Phu	phu_probe	VAX2	Vaccination D28	TRUE	mem	IGHV3-15*01		IGHJ4*02	IGHM	IGKV3-11*01	IGKJ2*02	IGKC
A/Cal	cal_probe	VAX2	Vaccination D28	FALSE	mem	IGHV3-7*03	IGHD4-17*01	IGHJ4*02	IGHA2	IGLV1-44*01	IGLJ3*02	IGLC3
A/Cal	cal_probe	VAX1	Vaccination D28	FALSE	atypical	IGHV3-30*18		IGHJ4*02	IGHG1	IGKV3-15*01	IGKJ2*01	IGKC
B/Phu	phu_probe	VAX1	Vaccination D28	TRUE	atypical	IGHV3-20*04		IGHJ1*01	IGHA1	IGLV1-47*01	IGLJ2*01	IGLC
B/Phu	phu_probe	VAX2	Vaccination D28	FALSE	mem	IGHV3-30*09	IGHD6-19*01	IGHJ6*02	IGHG1	IGKV1-39*01	IGKJ2*02	IGKC
A/Cal	cal_probe	VAX1	Vaccination D28	TRUE	mem	IGHV1-69*06		IGHJ3*01	IGHG1	IGKV1-33*01	IGKJ2*01	IGKC
B/Phu	phu_probe	VAX2	Vaccination D28	TRUE	mem	IGHV3-7*03	IGHD4-17*01	IGHJ4*02	IGHM	IGKV3D-20*01	IGKJ1*01	IGKC
B/Phu	phu_probe	VAX2	Vaccination D28	FALSE	mem	IGHV2-70*04	IGHD3-10*01	IGHJ3*02	IGHG1	IGKV4-1*01	IGKJ1*01	IGKC
A/Cal	cal_probe	VAX1	Vaccination D28	TRUE	atypical	IGHV4-39*07	IGHD6-13*01	IGHJ4*02	IGHG1	IGKV3-15*01	IGKJ3*01	IGKC
B/Phu	phu_probe	VAX1	Vaccination D28	TRUE	mem	IGHV3-15*07		IGHJ5*02	IGHA1	IGLV6-57*02	IGLJ3*02	IGLC3
B/Phu	phu_clonal	VAX2	Vaccination D28	TRUE	mem	IGHV3-7*03	IGHD4-17*01	IGHJ4*02	IGHM	IGKV3D-20*01	IGKJ1*01	IGKC
A/Cal	cal_probe	VAX1	Vaccination D28	TRUE	mem	IGHV3-74*01		IGHJ2*01	IGHG1	IGKV3-15*01	IGKJ2*01	IGKC
B/Phu	phu_probe	VAX1	Vaccination D28	TRUE	mem	IGHV4-30-4*01	IGHD5-18*01	IGHJ5*02	IGHA1	IGKV1-33*01	IGKJ5*01	IGKC
B/Phu	phu_probe	VAX1	Vaccination D28	FALSE	mem	IGHV1-69*01		IGHJ6*03	IGHG1	IGKV3-20*01	IGKJ1*01	IGKC
A/Cal	cal_probe	VAX1	Vaccination D28	FALSE	mem	IGHV6-1*01	IGHD6-19*01	IGHJ3*02	IGHM	IGLV1-44*01	IGLJ3*02	IGLC
B/Phu	phu_probe	VAX1	Vaccination D28	FALSE	mem	IGHV5-51*01	IGHD2-21*01	IGHJ6*02	IGHG1	IGLV3-25*03	IGLJ3*02	IGLC
B/Phu	phu_probe	VAX2	Vaccination D28	TRUE	mem	IGHV3-13*01		IGHJ5*02	IGHM	IGKV1-27*01	IGKJ3*01	IGKC
B/Phu	phu_probe	VAX1	Vaccination D28	TRUE	mem	IGHV4-39*07	IGHD3-22*01	IGHJ4*02	IGHG1	IGLV1-40*01	IGLJ3*02	IGLC3
B/Phu	phu_probe	VAX1	Vaccination D28	TRUE	mem	IGHV1-46*01		IGHJ6*03	IGHG1	IGLV3-21*02	IGLJ2*01	IGLC
A/Cal	cal_probe	VAX1	Vaccination D28	TRUE	atypical	IGHV3-23*01	IGHD3-3*01	IGHJ4*02	IGHG1	IGKV3-15*01	IGKJ1*01	IGKC
B/Phu	phu_probe	VAX2	Vaccination D28	FALSE	mem	IGHV1-3*01		IGHJ6*02	IGHG1	IGKV1D-12*01	IGKJ4*01	IGKC
A/Cal	cal_probe	VAX2	Vaccination D28	FALSE	mem	IGHV1-69*01	IGHD2-2*01	IGHJ6*02	IGHG1	IGKV1-39*01	IGKJ2*01	IGKC
B/Phu	phu_probe	VAX2	Vaccination D28	TRUE	mem	IGHV3-7*03	IGHD4-17*01	IGHJ4*02	IGHM	IGKV3D-20*01	IGKJ1*01	IGKC
B/Phu	phu_probe	VAX1	Vaccination D28	FALSE	naive	IGHV3-53*01		IGHJ5*02	IGHM	IGKV1-39*01	IGKJ1*01	IGKC
B/Phu	phu_probe	VAX2	Vaccination D28	TRUE	mem	IGHV3-7*03	IGHD4-17*01	IGHJ4*02	IGHM	IGKV3D-20*01	IGKJ1*01	IGKC
B/Phu	phu_probe	VAX1	Vaccination D28	TRUE	mem	IGHV3-11*04	IGHD3-22*01	IGHJ4*02	IGHG1	IGKV1-39*01	IGKJ2*01	IGKC
B/Phu	phu_probe	VAX1	Vaccination D28	TRUE	atypical	IGHV5-51*01	IGHD2/OR15-2a*01	IGHJ4*02	IGHG1	IGLV3-25*03	IGLJ3*02	IGLC
A/Cal	cal_clonal	VAX1	Vaccination D28	TRUE	mem	IGHV3-74*01		IGHJ4*02	IGHM	IGLV2-8*01	IGLJ3*02	IGLC
B/Phu	phu_probe	VAX2	Vaccination D28	FALSE	mem	IGHV1-18*01	IGHD3-9*01	IGHJ4*02	IGHG1	IGKV2-28*01	IGKJ1*01	IGKC
B/Phu	phu_probe	VAX1	Vaccination D28	FALSE	naive	IGHV3-23*01	IGHD5-24*01	IGHJ6*02	IGHM	IGKV1-8*03	IGKJ2*01	IGKC
B/Phu	phu_probe	VAX2	Vaccination D28	FALSE	mem	IGHV1-18*04	IGHD3-22*01	IGHJ4*02	IGHG1	IGKV3-15*01	IGKJ2*01	IGKC
B/Phu	phu_probe	VAX1	Vaccination D28	TRUE	mem	IGHV3-33*05	IGHD2-2*01	IGHJ4*02	IGHG1	IGLV3-21*02	IGLJ2*01	IGLC3
B/Phu	phu_probe	VAX2	Vaccination D28	TRUE	mem	IGHV3-13*01		IGHJ6*02	IGHM	IGKV2-18*01	IGKJ2*01	IGKC
A/Cal	cal_clonal	VAX1	Vaccination D28	TRUE	mem	IGHV5-51*01	IGHD4-17*01	IGHJ4*02	IGHM	IGLV2-8*01	IGLJ1*01	IGLC1
A/Cal	cal_probe	VAX1	Vaccination D28	FALSE	naive	IGHV1-46*01	IGHD4-11*01	IGHJ4*02	IGHM	IGLV2-14*03	IGLJ1*01	IGLC1
A/Cal	cal_probe	VAX1	Vaccination D28	TRUE	mem	IGHV3-30*18		IGHJ6*02	IGHG1	IGLV3-21*02	IGLJ2*01	IGLC
B/Phu	phu_probe	VAX2	Vaccination D28	TRUE	mem	IGHV4-34*02		IGHJ4*02	IGHM	IGKV2-28*01	IGKJ4*01	IGKC
A/Cal	cal_probe	VAX1	Vaccination D28	TRUE	mem	IGHV1-18*01		IGHJ4*02	IGHG1	IGKV3-15*01	IGKJ1*01	IGKC
A/Cal	cal_probe	VAX1	Vaccination D28	TRUE	mem	IGHV5-51*01	IGHD4-17*01	IGHJ4*02	IGHG1	IGLV2-8*01	IGLJ1*01	IGLC1
B/Phu	phu_probe	VAX1	Vaccination D28	FALSE	mem	IGHV3-64*02		IGHJ4*02	IGHG1	IGKV3-15*01	IGKJ1*01	IGKC
B/Phu	phu_probe	VAX2	Vaccination D28	TRUE	mem	IGHV3-23*04	IGHD5-12*01	IGHJ4*02	IGHM	IGKV1-5*03	IGKJ1*01	IGKC
B/Phu	phu_probe	VAX1	Vaccination D28	FALSE	mem	IGHV5-51*01	IGHD2-8*01	IGHJ4*02	IGHG2	IGLV3-25*03	IGLJ3*02	IGLC3
A/Cal	cal_probe	VAX2	Vaccination D28	FALSE	naive	IGHV3-30*18	IGHD6-6*01	IGHJ3*02	IGHM	IGKV3-11*01	IGKJ5*01	IGKC
B/Phu	phu_probe	VAX2	Vaccination D28	FALSE	mem	IGHV3-7*03		IGHJ4*02	IGHG1	IGLV2-23*02	IGLJ3*02	IGLC3
A/Cal	cal_probe	VAX2	Vaccination D28	FALSE	mem	IGHV3-15*07	IGHD3-10*01	IGHJ4*02	IGHG1	IGKV1-33*01	IGKJ4*01	IGKC
B/Phu	phu_probe	VAX2	Vaccination D28	TRUE	mem	IGHV1-46*04		IGHJ4*02	IGHM	IGKV2-24*01	IGKJ1*01	IGKC
A/Cal	cal_probe	VAX2	Vaccination D28	FALSE	naive	IGHV3-53*01	IGHD3-10*01	IGHJ4*02	IGHM	IGLV2-11*01	IGLJ2*01	IGLC
B/Phu	phu_clonal	VAX2	Vaccination D28	TRUE	mem	IGHV3-33*01	IGHD3-10*01	IGHJ3*02	IGHM	IGKV1-39*01	IGKJ4*01	IGKC
B/Phu	phu_probe	VAX2	Vaccination D28	TRUE	mem	IGHV3-13*01	IGHD2/OR15-2a*01	IGHJ4*02	IGHM	IGKV1-27*01	IGKJ3*01	IGKC
A/Cal	cal_probe	VAX1	Vaccination D28	FALSE	mem	IGHV1-69*02	IGHD4-23*01	IGHJ3*02	IGHM	IGLV1-40*01	IGLJ2*01	IGLC
B/Phu	phu_probe	VAX2	Vaccination D28	FALSE	mem	IGHV3-49*04		IGHJ6*02	IGHG1	IGLV1-40*01	IGLJ1*01	IGLC1
A/Cal	cal_probe	VAX2	Vaccination D28	FALSE	naive	IGHV3-33*01	IGHD1-26*01	IGHJ6*02	IGHM	IGKV1-5*03	IGKJ2*01	IGKC
B/Phu	phu_probe	VAX1	Vaccination D28	TRUE	atypical	IGHV3-33*01		IGHJ4*02	IGHG1	IGLV1-44*01	IGLJ2*01	IGLC
A/Cal	cal_probe	VAX1	Vaccination D28	FALSE	mem	IGHV2-70*15		IGHJ4*02	IGHG1	IGLV1-47*01	IGLJ2*01	IGLC
A/Cal	cal_probe	VAX2	Vaccination D28	FALSE	naive	IGHV4-39*01		IGHJ4*02	IGHM	IGKV3-15*01	IGKJ4*01	IGKC
B/Phu	phu_probe	VAX1	Vaccination D28	FALSE	naive	IGHV5-51*01	IGHD6-13*01	IGHJ6*03	IGHM	IGKV1-13*02	IGKJ3*01	IGKC
B/Phu	phu_probe	VAX1	Vaccination D28	FALSE	mem	IGHV4-59*02		IGHJ3*02	IGHG1	IGLV1-40*01	IGLJ2*01	IGLC
B/Phu	phu_probe	VAX2	Vaccination D28	FALSE	naive	IGHV3-74*01	IGHD3-22*01	IGHJ4*02	IGHM	IGLV3-19*01	IGLJ2*01	IGLC
B/Phu	phu_probe	VAX2	Vaccination D28	TRUE	mem	IGHV4-39*02		IGHJ4*02	IGHG1	IGLV1-51*01	IGLJ3*02	IGLC3
B/Phu	phu_probe	VAX2	Vaccination D28	FALSE	naive	IGHV1-46*01	IGHD3-10*01	IGHJ4*02	IGHD	IGKV1-17*01	IGKJ4*01	IGKC
A/Cal	cal_probe	VAX1	Vaccination D28	TRUE	mem	IGHV3-11*06		IGHJ6*02	IGHG1	IGLV2-8*01	IGLJ2*01	IGLC
A/Cal	cal_probe	VAX2	Vaccination D28	FALSE	naive	IGHV3-33*01	IGHD6-13*01	IGHJ4*02	IGHM	IGKV1-39*01	IGKJ2*01	IGKC
B/Phu	phu_probe	VAX1	Vaccination D28	TRUE	mem	IGHV3-15*07		IGHJ5*02	IGHM	IGLV3-21*02	IGLJ3*02	IGLC3
A/Cal	cal_probe	VAX1	Vaccination D28	TRUE	atypical	IGHV3-30*18	IGHD4-17*01	IGHJ6*02	IGHG1	IGLV3-21*02	IGLJ2*01	IGLC
B/Phu	phu_probe	VAX2	Vaccination D28	TRUE	mem	IGHV2-70*04		IGHJ6*02	IGHG1	IGKV2-28*01	IGKJ4*01	IGKC
B/Phu	phu_probe	VAX1	Vaccination D28	FALSE	mem	IGHV3-23*01	IGHD5-12*01	IGHJ4*02	IGHM	IGKV1-16*02	IGKJ1*01	IGKC
A/Cal	cal_probe	VAX1	Vaccination D28	FALSE	mem	IGHV3-30*18	IGHD4-17*01	IGHJ6*02	IGHG1	IGLV3-21*02	IGLJ2*01	IGLC3
A/Cal	cal_clonal	VAX1	Vaccination D28	TRUE	atypical	IGHV3-7*03	IGHD6-13*01	IGHJ4*02	IGHG1	IGKV3-15*01	IGKJ1*01	IGKC
A/Cal	cal_probe	VAX2	Vaccination D28	FALSE	mem	IGHV2-70*01	IGHD3-16*03	IGHJ6*02	IGHG1	IGKV1-12*01	IGKJ4*01	IGKC
B/Phu	phu_probe	VAX1	Vaccination D28	TRUE	atypical	IGHV3-15*01	IGHD3-16*02	IGHJ4*02	IGHG1	IGLV6-57*02	IGLJ3*02	IGLC3
B/Phu	phu_probe	VAX1	Vaccination D28	FALSE	naive	IGHV3-23*01	IGHD6-19*01	IGHJ4*02	IGHM	IGKV1-5*03	IGKJ2*01	IGKC
B/Phu	phu_probe	VAX1	Vaccination D28	FALSE	mem	IGHV1-69*01		IGHJ1*01	IGHG1	IGLV6-57*02	IGLJ3*02	IGLC3
B/Phu	phu_probe	VAX2	Vaccination D28	FALSE	naive	IGHV1-2*04	IGHD3-10*01	IGHJ6*02	IGHM	IGLV3-1*01	IGLJ2*01	IGLC
A/Cal	cal_probe	VAX1	Vaccination D28	FALSE	mem	IGHV3-21*01		IGHJ6*03	IGHG1	IGLV1-40*01	IGLJ3*02	IGLC3
B/Phu	phu_probe	VAX2	Vaccination D28	FALSE	mem	IGHV3-43*01	IGHD2-15*01	IGHJ6*02	IGHG1	IGLV3-10*01	IGLJ3*02	IGLC3
A/Cal	cal_clonal	VAX1	Vaccination D28	TRUE	mem	IGHV3-11*06		IGHJ4*02	IGHG1	IGLV3-19*01	IGLJ2*01	IGLC
B/Phu	phu_probe	VAX1	Vaccination D28	FALSE	atypical	IGHV3-23*01	IGHD3-22*01	IGHJ3*01	IGHA1	IGLV3-10*01	IGLJ2*01	IGLC
A/Cal	cal_probe	VAX1	Vaccination D28	FALSE	naive	IGHV3-30*18		IGHJ4*02	IGHM	IGLV2-14*03	IGLJ2*01	IGLC
B/Phu	phu_probe	VAX1	Vaccination D28	FALSE	atypical	IGHV1-18*01	IGHD1-26*01	IGHJ3*02	IGHA1	IGLV6-57*02	IGLJ3*02	IGLC
A/Cal	cal_probe	VAX2	Vaccination D28	FALSE	mem	IGHV1-69*01	IGHD4-17*01	IGHJ5*02	IGHG1	IGLV3-9*01	IGLJ2*01	IGLC
A/Cal	cal_probe	VAX1	Vaccination D28	FALSE	mem	IGHV5-51*01	IGHD4-17*01	IGHJ4*02	IGHG1	IGKV3-15*01	IGKJ4*01	IGKC
B/Phu	phu_probe	VAX2	Vaccination D28	FALSE	mem	IGHV1-46*01		IGHJ5*02	IGHG1	IGLV1-40*01	IGLJ1*01	IGLC1
A/Cal	cal_probe	VAX1	Vaccination D28	FALSE	mem	IGHV3-21*01	IGHD3-22*01	IGHJ6*02	IGHM	IGKV1-5*01	IGKJ1*01	IGKC
B/Phu	phu_probe	VAX1	Vaccination D28	TRUE	atypical	IGHV3-15*07	IGHD3-22*01	IGHJ4*02	IGHG1	IGLV6-57*02	IGLJ2*01	IGLC
A/Cal	cal_probe	VAX2	Vaccination D28	TRUE	mem	IGHV3-30*18	IGHD4-17*01	IGHJ3*02	IGHG1	IGKV2-30*02	IGKJ1*01	IGKC
B/Phu	phu_probe	VAX2	Vaccination D28	FALSE	mem	IGHV3-33*06		IGHJ4*02	IGHG1	IGLV1-51*01	IGLJ3*02	IGLC3
B/Phu	phu_probe	VAX2	Vaccination D28	TRUE	mem	IGHV1-46*01		IGHJ4*02	IGHM	IGKV2-24*01	IGKJ1*01	IGKC
B/Phu	phu_probe	VAX2	Vaccination D28	TRUE	mem	IGHV3-33*01		IGHJ4*02	IGHG1	IGLV1-51*01	IGLJ3*02	IGLC3
A/Cal	cal_probe	VAX1	Vaccination D28	FALSE	mem	IGHV3-30*18	IGHD4-11*01	IGHJ6*02	IGHG1	IGLV3-21*02	IGLJ2*01	IGLC
B/Phu	phu_probe	VAX2	Vaccination D28	TRUE	naive	IGHV3-13*01		IGHJ6*02	IGHM	IGKV3-20*01	IGKJ4*01	IGKC
B/Phu	phu_probe	VAX1	Vaccination D28	FALSE	naive	IGHV3-15*07	IGHD2-21*02	IGHJ4*02	IGHM	IGLV3-1*01	IGLJ2*01	IGLC
B/Phu	phu_probe	VAX2	Vaccination D28	FALSE	mem	IGHV4-4*02	IGHD2-2*01	IGHJ3*02	IGHG1	IGKV1-9*01	IGKJ3*01	IGKC
B/Phu	phu_probe	VAX1	Vaccination D28	FALSE	naive	IGHV1-2*04	IGHD3-22*01	IGHJ4*02	IGHM	IGLV2-8*01	IGLJ3*02	IGLC3
B/Phu	phu_probe	VAX2	Vaccination D28	FALSE	mem	IGHV2-26*01	IGHD3-9*01	IGHJ4*02	IGHM	IGKV1-33*01	IGKJ4*01	IGKC
B/Phu	phu_probe	VAX2	Vaccination D28	FALSE	mem	IGHV1-46*01		IGHJ4*02	IGHM	IGKV3D-20*01	IGKJ1*01	IGKC
B/Phu	phu_probe	VAX2	Vaccination D28	FALSE	mem	IGHV3-30-3*01		IGHJ4*02	IGHG1	IGLV2-23*02	IGLJ2*01	IGLC
B/Phu	phu_probe	VAX1	Vaccination D28	TRUE	mem	IGHV3-33*05	IGHD2-2*01	IGHJ4*02	IGHG1	IGLV3-21*02	IGLJ2*01	IGLC3
A/Cal	cal_probe	VAX1	Vaccination D28	TRUE	atypical	IGHV3-53*01		IGHJ4*02	IGHG1	IGKV1-39*01	IGKJ3*01	IGKC
B/Phu	phu_probe	VAX1	Vaccination D28	FALSE	naive	IGHV3-23*01	IGHD5-24*01	IGHJ4*02	IGHM	IGKV1-9*01	IGKJ1*01	IGKC
B/Phu	phu_probe	VAX2	Vaccination D28	FALSE	mem	IGHV2-5*02	IGHD3-10*01	IGHJ4*02	IGHM	IGLV2-11*01	IGLJ2*01	IGLC
B/Phu	phu_probe	VAX1	Vaccination D28	TRUE	mem	IGHV4-39*07	IGHD3-22*01	IGHJ4*02	IGHA1	IGLV1-40*01	IGLJ3*02	IGLC3
B/Phu	phu_probe	VAX1	Vaccination D28	FALSE	atypical	IGHV3-30-3*01	IGHD6-19*01	IGHJ6*03	IGHG1	IGKV1-33*01	IGKJ4*01	IGKC
B/Phu	phu_probe	VAX2	Vaccination D28	TRUE	mem	IGHV3-7*03	IGHD4-17*01	IGHJ4*02	IGHM	IGKV3D-20*01	IGKJ1*01	IGKC
B/Phu	phu_probe	VAX2	Vaccination D28	TRUE	mem	IGHV3-48*03	IGHD4-17*01	IGHJ4*02	IGHG1	IGKV2-28*01	IGKJ5*01	IGKC
B/Phu	phu_probe	VAX2	Vaccination D28	TRUE	mem	IGHV3-13*01		IGHJ6*02	IGHM	IGKV2-28*01	IGKJ5*01	IGKC
B/Phu	phu_probe	VAX2	Vaccination D28	FALSE	mem	IGHV4-30-4*01	IGHD2-2*03	IGHJ6*02	IGHG1	IGLV3-25*03	IGLJ2*01	IGLC
A/Cal	cal_probe	VAX2	Vaccination D28	FALSE	naive	IGHV4-34*01	IGHD3-22*01	IGHJ4*02	IGHM	IGKV2-28*01	IGKJ2*01	IGKC
A/Cal	cal_probe	VAX2	Vaccination D28	FALSE	naive	IGHV5-10-1*03	IGHD6-13*01	IGHJ6*02	IGHM	IGKV3-20*01	IGKJ1*01	IGKC
A/Cal	cal_probe	VAX2	Vaccination D28	FALSE	naive	IGHV3-23*04	IGHD6-19*01	IGHJ4*02	IGHM	IGKV3-11*01	IGKJ4*01	IGKC
B/Phu	phu_probe	VAX1	Vaccination D28	FALSE	mem	IGHV3-13*05	IGHD2-8*01	IGHJ2*01	IGHG1	IGLV3-19*01	IGLJ3*02	IGLC
B/Phu	phu_probe	VAX2	Vaccination D28	TRUE	mem	IGHV3-15*07	IGHD3-3*01	IGHJ6*02	IGHM	IGKV3-11*01	IGKJ2*01	IGKC
B/Phu	phu_probe	VAX2	Vaccination D28	FALSE	mem	IGHV1-58*01	IGHD4-11*01	IGHJ6*02	IGHG1	IGKV3-15*01	IGKJ2*01	IGKC
B/Phu	phu_probe	VAX2	Vaccination D28	TRUE	mem	IGHV1-3*01		IGHJ4*02	IGHM	IGLV7-43*01	IGLJ3*02	IGLC3
A/Cal	cal_probe	VAX1	Vaccination D28	TRUE	atypical	IGHV3-7*03		IGHJ2*01	IGHG1	IGKV3-15*01	IGKJ2*01	IGKC
A/Cal	cal_probe	VAX1	Vaccination D28	FALSE	naive	IGHV3-53*01	IGHD6-13*01	IGHJ6*03	IGHM	IGKV2-28*01	IGKJ1*01	IGKC
A/Cal	cal_probe	VAX1	Vaccination D28	FALSE	mem	IGHV3-23*01	IGHD4-11*01	IGHJ4*02	IGHM	IGKV3-20*01	IGKJ2*01	IGKC
B/Phu	phu_probe	VAX1	Vaccination D28	TRUE	atypical	IGHV5-10-1*03	IGHD1-26*01	IGHJ6*02	IGHM	IGKV3-20*01	IGKJ1*01	IGKC
B/Phu	phu_clonal	VAX2	Vaccination D28	TRUE	mem	IGHV3-13*01	IGHD2-21*01	IGHJ4*02	IGHM	IGKV1-27*01	IGKJ3*01	IGKC
B/Phu	phu_probe	VAX2	Vaccination D28	TRUE	mem	IGHV3-15*07	IGHD3-3*01	IGHJ6*02	IGHM	IGKV3-11*01	IGKJ2*01	IGKC
B/Phu	phu_probe	VAX1	Vaccination D28	FALSE	atypical	IGHV3-33*01		IGHJ4*02	IGHG1	IGLV2-14*01	IGLJ1*01	IGLC1
B/Phu	phu_probe	VAX1	Vaccination D28	FALSE	mem	IGHV4-59*01		IGHJ3*02	IGHA1	IGLV1-40*01	IGLJ2*01	IGLC
B/Phu	phu_probe	VAX1	Vaccination D28	FALSE	naive	IGHV1-46*01	IGHD2-2*01	IGHJ5*02	IGHM	IGLV2-11*01	IGLJ2*01	IGLC
A/Cal	cal_probe	VAX1	Vaccination D28	FALSE	mem	IGHV4-30-2*01	IGHD2/OR15-2a*01	IGHJ3*02	IGHG1	IGKV1-5*03	IGKJ2*01	IGKC
A/Cal	cal_probe	VAX2	Vaccination D28	FALSE	mem	IGHV1-69*06		IGHJ4*02	IGHG1	IGKV3-15*01	IGKJ1*01	IGKC
B/Phu	phu_probe	VAX1	Vaccination D28	FALSE	naive	IGHV1-3*01	IGHD2-2*02	IGHJ6*02	IGHM	IGKV3-15*01	IGKJ1*01	IGKC
B/Phu	phu_probe	VAX1	Vaccination D28	TRUE	mem	IGHV5-10-1*03	IGHD1-26*01	IGHJ6*02	IGHM	IGKV3-20*01	IGKJ1*01	IGKC
B/Phu	phu_probe	VAX2	Vaccination D28	FALSE	mem	IGHV3-30*04		IGHJ3*02	IGHG1	IGLV2-8*01	IGLJ2*01	IGLC
A/Cal	cal_probe	VAX1	Vaccination D28	FALSE	mem	IGHV3-7*03		IGHJ4*02	IGHM	IGKV1-5*01	IGKJ4*01	IGKC
A/Cal	cal_probe	VAX1	Vaccination D28	FALSE	mem	IGHV3-30*18	IGHD3-10*01	IGHJ4*02	IGHM	IGKV2-28*01	IGKJ5*01	IGKC
B/Phu	phu_probe	VAX1	Vaccination D28	FALSE	atypical	IGHV3-21*01	IGHD4-17*01	IGHJ6*03	IGHG1	IGKV3-11*01	IGKJ2*01	IGKC
A/Cal	cal_probe	VAX1	Vaccination D28	FALSE	naive	IGHV3-30-3*01	IGHD3-22*01	IGHJ4*02	IGHM	IGKV1D-8*01	IGKJ2*01	IGKC
B/Phu	phu_probe	VAX2	Vaccination D28	TRUE	mem	IGHV3-7*03	IGHD4-17*01	IGHJ4*02	IGHM	IGKV3D-20*01	IGKJ1*01	IGKC
B/Phu	phu_probe	VAX2	Vaccination D28	FALSE	mem	IGHV3-48*03	IGHD4-17*01	IGHJ4*02	IGHG1	IGKV3-11*01	IGKJ1*01	IGKC
B/Phu	phu_probe	VAX2	Vaccination D28	FALSE	mem	IGHV3-53*02		IGHJ6*02	IGHG3	IGKV1-9*01	IGKJ3*01	IGKC
B/Phu	phu_probe	VAX1	Vaccination D28	TRUE	atypical	IGHV5-51*01	IGHD2-2*03	IGHJ6*04	IGHA1	IGLV3-25*03	IGLJ2*01	IGLC
A/Cal	cal_probe	VAX1	Vaccination D28	FALSE	atypical	IGHV3-7*03	IGHD2-15*01	IGHJ4*02	IGHG1	IGKV3-15*01	IGKJ4*01	IGKC
B/Phu	phu_probe	VAX1	Vaccination D28	FALSE	naive	IGHV3-33*01	IGHD4-17*01	IGHJ4*02	IGHM	IGLV2-14*01	IGLJ2*01	IGLC
B/Phu	phu_probe	VAX1	Vaccination D28	FALSE	mem	IGHV3-48*04	IGHD3-22*01	IGHJ4*02	IGHG1	IGKV1-17*03	IGKJ1*01	IGKC
B/Phu	phu_probe	VAX1	Vaccination D28	FALSE	naive	IGHV3-33*01	IGHD5-24*01	IGHJ6*03	IGHM	IGLV3-9*01	IGLJ3*02	IGLC3
A/Cal	cal_probe	VAX1	Vaccination D28	FALSE	naive	IGHV3-30-3*01	IGHD1-26*01	IGHJ4*02	IGHM	IGKV3-15*01	IGKJ2*01	IGKC
A/Cal	cal_probe	VAX1	Vaccination D28	FALSE	mem	IGHV3-33*01		IGHJ2*01	IGHG1	IGLV4-69*01	IGLJ2*01	IGLC
A/Cal	cal_probe	VAX1	Vaccination D28	FALSE	mem	IGHV2-70*04	IGHD6-19*01	IGHJ3*02	IGHM	IGLV2-8*01	IGLJ1*01	IGLC1
A/Cal	cal_probe	VAX1	Vaccination D28	TRUE	mem	IGHV1-18*01	IGHD2-2*01	IGHJ4*02	IGHG1	IGKV3-15*01	IGKJ1*01	IGKC
A/Cal	cal_clonal	VAX1	Vaccination D28	TRUE	atypical	IGHV4-61*08		IGHJ3*02	IGHG1	IGLV3-19*01	IGLJ2*01	IGLC
A/Cal	cal_probe	VAX1	Vaccination D28	FALSE	mem	IGHV3-30*18		IGHJ6*03	IGHG1	IGKV3-15*01	IGKJ2*01	IGKC
B/Phu	phu_probe	VAX1	Vaccination D28	TRUE	atypical	IGHV3-15*07		IGHJ5*02	IGHG1	IGLV6-57*02	IGLJ2*01	IGLC
B/Phu	phu_probe	VAX1	Vaccination D28	FALSE	mem	IGHV1-69*08	IGHD6-19*01	IGHJ4*02	IGHG1	IGKV1-33*01	IGKJ5*01	IGKC
A/Cal	cal_probe	VAX1	Vaccination D28	TRUE	atypical	IGHV3-7*03	IGHD2-15*01	IGHJ4*02	IGHG1	IGKV3-15*01	IGKJ4*01	IGKC
B/Phu	phu_probe	VAX1	Vaccination D28	FALSE	mem	IGHV3-49*03	IGHD4-17*01	IGHJ6*02	IGHD	IGKV1-9*03	IGKJ4*01	IGKC
B/Phu	phu_probe	VAX2	Vaccination D28	FALSE	naive	IGHV3-21*01	IGHD4-17*01	IGHJ4*02	IGHM	IGLV3-1*01	IGLJ3*02	IGLC3
B/Phu	phu_probe	VAX1	Vaccination D28	TRUE	mem	IGHV5-10-1*03		IGHJ4*02	IGHG1	IGKV1-12*01	IGKJ4*01	IGKC
B/Phu	phu_probe	VAX1	Vaccination D28	FALSE	atypical	IGHV1-18*01	IGHD3-10*01	IGHJ6*02	IGHG1	IGLV1-40*01	IGLJ3*02	IGLC3
A/Cal	cal_probe	VAX1	Vaccination D28	TRUE	mem	IGHV3-21*06		IGHJ6*03	IGHG1	IGKV3-15*01	IGKJ1*01	IGKC
B/Phu	phu_probe	VAX1	Vaccination D28	TRUE	mem	IGHV5-10-1*03	IGHD3-22*01	IGHJ6*02	IGHG1	IGLV2-14*03	IGLJ2*01	IGLC
B/Phu	phu_probe	VAX1	Vaccination D28	FALSE	atypical	IGHV3-33*05		IGHJ5*02	IGHG1	IGLV3-21*02	IGLJ3*02	IGLC3
B/Phu	phu_probe	VAX1	Vaccination D28	TRUE	mem	IGHV3-15*07		IGHJ5*02	IGHM	IGLV3-21*02	IGLJ3*02	IGLC3
B/Phu	phu_probe	VAX1	Vaccination D28	TRUE	atypical	IGHV3-20*04		IGHJ1*01	IGHG1	IGLV1-47*01	IGLJ2*01	IGLC
B/Phu	phu_probe	VAX2	Vaccination D28	TRUE	mem	IGHV3-7*03	IGHD4-17*01	IGHJ4*02	IGHM	IGKV3D-20*01	IGKJ1*01	IGKC
B/Phu	phu_probe	VAX2	Vaccination D28	TRUE	mem	IGHV3-7*03	IGHD4-17*01	IGHJ4*02	IGHM	IGKV3D-20*01	IGKJ1*01	IGKC
B/Phu	phu_probe	VAX1	Vaccination D28	TRUE	mem	IGHV5-10-1*03	IGHD1-26*01	IGHJ6*02	IGHM	IGKV3-20*01	IGKJ1*01	IGKC
A/Cal	cal_probe	VAX1	Vaccination D28	TRUE	atypical	IGHV4-59*01		IGHJ6*03	IGHM	IGLV8-61*01	IGLJ3*02	IGLC3
A/Cal	cal_probe	VAX2	Vaccination D28	FALSE	naive	IGHV3-15*07	IGHD3-16*02	IGHJ4*02	IGHM	IGKV1-39*01	IGKJ2*01	IGKC
A/Cal	cal_probe	VAX1	Vaccination D28	TRUE	mem	IGHV3-74*01		IGHJ2*01	IGHG1	IGKV3-15*01	IGKJ2*01	IGKC
B/Phu	phu_probe	VAX2	Vaccination D28	TRUE	mem	IGHV3-7*03	IGHD4-17*01	IGHJ4*02	IGHM	IGKV3D-20*01	IGKJ1*01	IGKC
B/Phu	phu_clonal	VAX2	Vaccination D28	TRUE	mem	IGHV3-15*07	IGHD3-3*01	IGHJ6*02	IGHM	IGKV3-11*01	IGKJ2*01	IGKC
B/Phu	phu_probe	VAX2	Vaccination D28	FALSE	mem	IGHV4-38-2*01	IGHD3-22*01	IGHJ3*01	IGHG1	IGLV3-1*01	IGLJ2*01	IGLC
A/Cal	cal_probe	VAX2	Vaccination D28	FALSE	mem	IGHV1-18*01	IGHD3-10*01	IGHJ6*02	IGHG1	IGLV3-25*03	IGLJ2*01	IGLC
B/Phu	phu_clonal	VAX1	Vaccination D28	TRUE	mem	IGHV5-10-1*03	IGHD1-26*01	IGHJ6*02	IGHM	IGKV3-20*01	IGKJ1*01	IGKC
B/Phu	phu_probe	VAX2	Vaccination D28	TRUE	mem	IGHV1-3*01		IGHJ4*02	IGHM	IGLV7-43*01	IGLJ3*02	IGLC3
A/Cal	cal_probe	VAX1	Vaccination D28	TRUE	mem	IGHV3-11*06	IGHD3-16*02	IGHJ4*02	IGHG1	IGLV3-19*01	IGLJ3*02	IGLC3
B/Phu	phu_probe	VAX1	Vaccination D28	FALSE	naive	IGHV4-59*01	IGHD3-3*01	IGHJ6*02	IGHM	IGKV1-12*02	IGKJ3*01	IGKC
B/Phu	phu_probe	VAX1	Vaccination D28	FALSE	mem	IGHV3-74*01	IGHD2-15*01	IGHJ3*01	IGHA1	IGKV1-39*01	IGKJ5*01	IGKC
B/Phu	phu_probe	VAX2	Vaccination D28	FALSE	mem	IGHV3-30*04		IGHJ6*02	IGHG1	IGKV4-1*01	IGKJ3*01	IGKC
B/Phu	phu_probe	VAX2	Vaccination D28	TRUE	mem	IGHV3-7*03	IGHD4-17*01	IGHJ4*02	IGHG1	IGKV3D-20*01	IGKJ1*01	IGKC
B/Phu	phu_probe	VAX2	Vaccination D28	TRUE	mem	IGHV3-53*02		IGHJ5*02	IGHM	IGKV3-20*01	IGKJ2*01	IGKC
A/Cal	cal_probe	VAX2	Vaccination D28	FALSE	mem	IGHV4-30-4*01	IGHD3-10*01	IGHJ4*02	IGHM	IGKV1-39*01	IGKJ2*01	IGKC
A/Cal	cal_probe	VAX2	Vaccination D28	TRUE	mem	IGHV3-48*03	IGHD3-9*01	IGHJ4*02	IGHG1	IGKV1-16*02	IGKJ5*01	IGKC
A/Cal	cal_probe	VAX1	Vaccination D28	TRUE	atypical	IGHV1-46*01		IGHJ4*02	IGHG3	IGLV2-8*01	IGLJ2*01	IGLC
B/Phu	phu_probe	VAX2	Vaccination D28	TRUE	mem	IGHV3-13*01		IGHJ5*02	IGHM	IGKV1-27*01	IGKJ3*01	IGKC
B/Phu	phu_probe	VAX1	Vaccination D28	FALSE	naive	IGHV4-34*01		IGHJ6*02	IGHM	IGLV3-19*01	IGLJ2*01	IGLC
B/Phu	phu_probe	VAX2	Vaccination D28	TRUE	mem	IGHV3-13*01		IGHJ6*02	IGHM	IGKV2-28*01	IGKJ5*01	IGKC
B/Phu	phu_probe	VAX2	Vaccination D28	FALSE	mem	IGHV3-23*01	IGHD3-9*01	IGHJ4*02	IGHG1	IGLV3-1*01	IGLJ1*01	IGLC1
B/Phu	phu_probe	VAX2	Vaccination D28	TRUE	mem	IGHV3-30*20	IGHD6-19*01	IGHJ6*02	IGHG3	IGLV1-47*01	IGLJ1*01	IGLC1
A/Cal	cal_probe	VAX2	Vaccination D28	FALSE	mem	IGHV3-53*01	IGHD3-9*01	IGHJ6*02	IGHG3	IGLV2-8*01	IGLJ2*01	IGLC
A/Cal	cal_probe	VAX1	Vaccination D28	FALSE	naive	IGHV3-33*01	IGHD3-10*01	IGHJ6*03	IGHD	IGKV3-11*01	IGKJ4*01	IGKC
A/Cal	cal_probe	VAX2	Vaccination D28	TRUE	mem	IGHV3-23*04		IGHJ4*02	IGHM	IGKV1-17*01	IGKJ1*01	IGKC
A/Cal	cal_probe	VAX1	Vaccination D28	TRUE	mem	IGHV1-2*04	IGHD2-15*01	IGHJ4*02	IGHG1	IGLV2-8*01	IGLJ2*01	IGLC
B/Phu	phu_probe	VAX1	Vaccination D28	TRUE	atypical	IGHV5-10-1*03		IGHJ4*02	IGHG1	IGKV1-12*01	IGKJ4*01	IGKC
B/Phu	phu_probe	VAX2	Vaccination D28	TRUE	mem	IGHV3-13*01	IGHD2-21*01	IGHJ4*02	IGHM	IGKV1-27*01	IGKJ3*01	IGKC
A/Cal	cal_probe	VAX1	Vaccination D28	TRUE	mem	IGHV5-51*01		IGHJ5*02	IGHG1	IGLV3-21*02	IGLJ2*01	IGLC
A/Cal	cal_probe	VAX1	Vaccination D28	TRUE	mem	IGHV1-46*01		IGHJ6*02	IGHG1	IGLV2-8*01	IGLJ2*01	IGLC
A/Cal	cal_probe	VAX1	Vaccination D28	FALSE	mem	IGHV2-70*13	IGHD3-10*01	IGHJ4*02	IGHG1	IGLV3-9*01	IGLJ2*01	IGLC
B/Phu	phu_probe	VAX1	Vaccination D28	FALSE	atypical	IGHV3-33*01		IGHJ4*02	IGHA1	IGLV1-44*01	IGLJ2*01	IGLC
B/Phu	phu_probe	VAX1	Vaccination D28	TRUE	atypical	IGHV3-15*07		IGHJ5*02	IGHA1	IGLV6-57*02	IGLJ3*02	IGLC3
A/Cal	cal_probe	VAX1	Vaccination D28	FALSE	mem	IGHV3-7*03	IGHD6-13*01	IGHJ6*03	IGHM	IGLV2-18*02	IGLJ2*01	IGLC
B/Phu	phu_probe	VAX2	Vaccination D28	TRUE	mem	IGHV3-30*04	IGHD6-19*01	IGHJ3*01	IGHM	IGKV1-5*03	IGKJ2*01	IGKC
A/Cal	cal_probe	VAX1	Vaccination D28	TRUE	mem	IGHV3-23*01	IGHD3-3*01	IGHJ6*03	IGHG1	IGLV2-23*02	IGLJ2*01	IGLC
B/Phu	phu_probe	VAX1	Vaccination D28	FALSE	atypical	IGHV3-15*07		IGHJ5*02	IGHG1	IGLV6-57*02	IGLJ2*01	IGLC
A/Cal	cal_probe	VAX1	Vaccination D28	FALSE	mem	IGHV3-49*03	IGHD3-22*01	IGHJ4*02	IGHG1	IGKV3-15*01	IGKJ5*01	IGKC
A/Cal	cal_probe	VAX1	Vaccination D28	FALSE	mem	IGHV2-70*15	IGHD6-19*01	IGHJ4*02	IGHG1	IGLV2-23*02	IGLJ2*01	IGLC
A/Cal	cal_probe	VAX1	Vaccination D28	FALSE	mem	IGHV3-21*06	IGHD3-3*01	IGHJ4*02	IGHG1	IGKV3-15*01	IGKJ4*01	IGKC
B/Phu	phu_probe	VAX2	Vaccination D28	FALSE	mem	IGHV3-33*01	IGHD6-6*01	IGHJ4*02	IGHG1	IGLV3-1*01	IGLJ2*01	IGLC
B/Phu	phu_probe	VAX2	Vaccination D28	TRUE	mem	IGHV1-3*01		IGHJ4*02	IGHM	IGLV7-43*01	IGLJ3*02	IGLC3
A/Cal	cal_probe	VAX1	Vaccination D28	FALSE	mem	IGHV1-3*01	IGHD2-2*01	IGHJ4*02	IGHM	IGKV3-20*01	IGKJ1*01	IGKC
B/Phu	phu_probe	VAX1	Vaccination D28	FALSE	naive	IGHV3-23*01	IGHD1-26*01	IGHJ4*02	IGHM	IGLV3-27*01	IGLJ2*01	IGLC
A/Cal	cal_probe	VAX1	Vaccination D28	FALSE	atypical	IGHV3-21*01	IGHD2-21*02	IGHJ3*01	IGHG1	IGKV3-11*01	IGKJ3*01	IGKC
A/Cal	cal_probe	VAX1	Vaccination D28	TRUE	mem	IGHV3-21*01		IGHJ6*03	IGHG1	IGLV2-8*01	IGLJ2*01	IGLC
B/Phu	phu_probe	VAX1	Vaccination D28	TRUE	atypical	IGHV3-33*01		IGHJ3*01	IGHG1	IGLV3-21*02	IGLJ3*02	IGLC3
B/Phu	phu_probe	VAX1	Vaccination D28	FALSE	mem	IGHV3-30-3*01	IGHD2-2*01	IGHJ4*02	IGHG1	IGLV2-14*01	IGLJ2*01	IGLC
A/Cal	cal_probe	VAX1	Vaccination D28	FALSE	mem	IGHV4-61*01		IGHJ3*02	IGHG1	IGLV3-19*01	IGLJ3*02	IGLC
A/Cal	cal_probe	VAX1	Vaccination D28	FALSE	mem	IGHV1-69*02		IGHJ6*01	IGHG1	IGLV3-19*01	IGLJ2*01	IGLC
B/Phu	phu_probe	VAX1	Vaccination D28	FALSE	mem	IGHV3-48*01	IGHD4-17*01	IGHJ4*02	IGHG1	IGLV3-9*01	IGLJ2*01	IGLC
A/Cal	cal_probe	VAX1	Vaccination D28	TRUE	atypical	IGHV3-11*06	IGHD3-16*02	IGHJ4*02	IGHG1	IGLV3-19*01	IGLJ3*02	IGLC3
B/Phu	phu_probe	VAX1	Vaccination D28	FALSE	atypical	IGHV4-39*07	IGHD3-22*01	IGHJ4*02	IGHG1	IGKV1-39*01	IGKJ2*01	IGKC
A/Cal	cal_probe	VAX2	Vaccination D28	TRUE	mem	IGHV1-18*04		IGHJ6*02	IGHG1	IGLV3-25*03	IGLJ1*01	IGLC1
B/Phu	phu_probe	VAX1	Vaccination D28	TRUE	atypical	IGHV4-39*07		IGHJ5*02	IGHA1	IGKV1-39*01	IGKJ2*01	IGKC
B/Phu	phu_probe	VAX1	Vaccination D28	FALSE	naive	IGHV3-33*01	IGHD1-26*01	IGHJ4*02	IGHM	IGKV1-5*03	IGKJ1*01	IGKC
B/Phu	phu_probe	VAX1	Vaccination D28	TRUE	mem	IGHV3-15*07	IGHD2-15*01	IGHJ5*02	IGHG1	IGLV3-21*02	IGLJ3*02	IGLC3
B/Phu	phu_probe	VAX2	Vaccination D28	FALSE	naive	IGHV3-73*02		IGHJ4*02	IGHM	IGKV1-17*01	IGKJ1*01	IGKC
B/Phu	phu_probe	VAX2	Vaccination D28	TRUE	mem	IGHV3-15*07	IGHD3-3*01	IGHJ6*02	IGHM	IGKV3-11*01	IGKJ2*01	IGKC
A/Cal	cal_probe	VAX1	Vaccination D28	FALSE	mem	IGHV3-30-3*01		IGHJ6*03	IGHG3	IGKV1-39*01	IGKJ2*01	IGKC
B/Phu	phu_probe	VAX1	Vaccination D28	TRUE	atypical	IGHV3-23*01		IGHJ4*02	IGHA1	IGKV4-1*02	IGKJ3*01	IGKC
B/Phu	phu_probe	VAX2	Vaccination D28	TRUE	mem	IGHV3-15*07	IGHD3-3*01	IGHJ6*02	IGHM	IGKV3-11*01	IGKJ3*01	IGKC
B/Phu	phu_probe	VAX1	Vaccination D28	FALSE	atypical	IGHV3-74*01	IGHD2-2*01	IGHJ6*03	IGHG1	IGKV1-5*03	IGKJ2*01	IGKC
B/Phu	phu_probe	VAX2	Vaccination D28	TRUE	mem	IGHV3-15*07	IGHD3-3*01	IGHJ6*02	IGHM	IGKV3-11*01	IGKJ2*01	IGKC
A/Cal	cal_probe	VAX1	Vaccination D28	TRUE	mem	IGHV4-59*01		IGHJ6*03	IGHM	IGLV8-61*01	IGLJ3*02	IGLC3
B/Phu	phu_probe	VAX2	Vaccination D28	TRUE	mem	IGHV2-70*04		IGHJ6*02	IGHG1	IGKV2-28*01	IGKJ4*01	IGKC
A/Cal	cal_probe	VAX1	Vaccination D28	TRUE	mem	IGHV4-39*01	IGHD3-10*01	IGHJ4*02	IGHM	IGKV1-33*01	IGKJ4*01	IGKC
B/Phu	phu_probe	VAX2	Vaccination D28	TRUE	mem	IGHV3-13*01		IGHJ6*02	IGHM	IGKV1-16*02	IGKJ2*01	IGKC
A/Cal	cal_probe	VAX2	Vaccination D28	FALSE	mem	IGHV3-23*04	IGHD2-2*03	IGHJ4*02	IGHM	IGLV2-14*03	IGLJ3*02	IGLC3
B/Phu	phu_probe	VAX2	Vaccination D28	FALSE	mem	IGHV3-15*07	IGHD3-10*01	IGHJ4*02	IGHM	IGKV1-39*01	IGKJ4*01	IGKC
B/Phu	phu_probe	VAX1	Vaccination D28	TRUE	mem	IGHV1-18*01		IGHJ3*02	IGHG1	IGLV3-21*02	IGLJ3*02	IGLC
B/Phu	phu_probe	VAX1	Vaccination D28	FALSE	naive	IGHV4-4*02	IGHD4-17*01	IGHJ4*02	IGHM	IGLV4-69*01	IGLJ3*02	IGLC3
B/Phu	phu_probe	VAX1	Vaccination D28	FALSE	naive	IGHV3-21*01		IGHJ4*02	IGHM	IGLV4-69*01	IGLJ2*01	IGLC
A/Cal	cal_probe	VAX1	Vaccination D28	FALSE	mem	IGHV4-31*03	IGHD4-17*01	IGHJ3*02	IGHG1	IGLV3-19*01	IGLJ2*01	IGLC
B/Phu	phu_probe	VAX2	Vaccination D28	TRUE	mem	IGHV5-51*01	IGHD5-12*01	IGHJ5*01	IGHG3	IGKV3-15*01	IGKJ1*01	IGKC
B/Phu	phu_probe	VAX2	Vaccination D28	FALSE	mem	IGHV3-30*04	IGHD2-15*01	IGHJ6*02	IGHM	IGLV3-1*01	IGLJ3*02	IGLC
B/Phu	phu_probe	VAX2	Vaccination D28	TRUE	mem	IGHV3-23*01	IGHD2-2*02	IGHJ5*02	IGHG1	IGKV1-39*01	IGKJ1*01	IGKC
A/Cal	cal_probe	VAX2	Vaccination D28	FALSE	mem	IGHV3-30*18	IGHD4-17*01	IGHJ4*02	IGHG1	IGKV3-11*01	IGKJ2*01	IGKC
B/Phu	phu_probe	VAX2	Vaccination D28	FALSE	mem	IGHV3-7*03		IGHJ4*02	IGHG1	IGKV3-15*01	IGKJ4*01	IGKC
A/Cal	cal_probe	VAX1	Vaccination D28	TRUE	mem	IGHV3-23*01	IGHD3-3*01	IGHJ6*03	IGHG1	IGLV1-51*02	IGLJ3*02	IGLC
B/Phu	phu_probe	VAX1	Vaccination D28	TRUE	atypical	IGHV4-30-4*01	IGHD5-12*01	IGHJ5*02	IGHA1	IGKV1-33*01	IGKJ5*01	IGKC
B/Phu	phu_probe	VAX2	Vaccination D28	TRUE	mem	IGHV1-3*01		IGHJ4*02	IGHM	IGLV7-43*01	IGLJ3*02	IGLC3
A/Cal	cal_probe	VAX1	Vaccination D28	FALSE	mem	IGHV4-31*03	IGHD6-13*01	IGHJ4*02	IGHG1	IGKV1-5*03	IGKJ4*01	IGKC
B/Phu	phu_probe	VAX2	Vaccination D28	FALSE	mem	IGHV3-30-3*01	IGHD6-19*01	IGHJ6*02	IGHG1	IGKV1-39*01	IGKJ1*01	IGKC
A/Cal	cal_probe	VAX1	Vaccination D28	FALSE	mem	IGHV3-23*01	IGHD2-15*01	IGHJ4*02	IGHG1	IGKV3-15*01	IGKJ5*01	IGKC
B/Phu	phu_probe	VAX2	Vaccination D28	TRUE	mem	IGHV3-7*03	IGHD4-17*01	IGHJ4*02	IGHM	IGKV3D-20*01	IGKJ1*01	IGKC
B/Phu	phu_probe	VAX1	Vaccination D28	FALSE	mem	IGHV4-39*07	IGHD3-3*02	IGHJ2*01	IGHG1	IGLV3-25*03	IGLJ2*01	IGLC
A/Cal	cal_probe	VAX2	Vaccination D28	FALSE	naive	IGHV1-18*01	IGHD2-2*03	IGHJ4*02	IGHM	IGLV1-51*01	IGLJ2*01	IGLC
B/Phu	phu_probe	VAX1	Vaccination D28	TRUE	mem	IGHV4-30-4*01	IGHD1-1*01	IGHJ5*02	IGHA1	IGKV1-33*01	IGKJ5*01	IGKC
B/Phu	phu_probe	VAX2	Vaccination D28	TRUE	mem	IGHV3-21*01	IGHD3-22*01	IGHJ4*02	IGHG1	IGKV1-5*03	IGKJ1*01	IGKC
B/Phu	phu_probe	VAX2	Vaccination D28	FALSE	mem	IGHV3-30*18	IGHD4-17*01	IGHJ4*01	IGHM	IGKV2-30*01	IGKJ4*01	IGKC
A/Cal	cal_probe	VAX1	Vaccination D28	TRUE	atypical	IGHV4-39*01	IGHD3-10*01	IGHJ4*02	IGHG1	IGKV1-33*01	IGKJ4*01	IGKC
B/Phu	phu_probe	VAX2	Vaccination D28	TRUE	mem	IGHV3-13*01		IGHJ6*02	IGHM	IGKV2-30*01	IGKJ4*01	IGKC
A/Cal	cal_probe	VAX1	Vaccination D28	TRUE	atypical	IGHV3-7*03		IGHJ2*01	IGHG1	IGKV3-15*01	IGKJ2*01	IGKC
A/Cal	cal_probe	VAX1	Vaccination D28	FALSE	mem	IGHV5-10-1*03		IGHJ6*02	IGHA2	IGLV1-40*01	IGLJ3*02	IGLC
B/Phu	phu_probe	VAX1	Vaccination D28	FALSE	atypical	IGHV3-33*01		IGHJ4*02	IGHA1	IGLV1-47*02	IGLJ2*01	IGLC
A/Cal	cal_probe	VAX1	Vaccination D28	FALSE	atypical	IGHV3-64D*06	IGHD3-22*01	IGHJ3*02	IGHG1	IGKV3-15*01	IGKJ2*01	IGKC
A/Cal	cal_probe	VAX2	Vaccination D28	FALSE	naive	IGHV5-10-1*03	IGHD6-19*01	IGHJ6*02	IGHM	IGKV3-20*01	IGKJ3*01	IGKC
B/Phu	phu_probe	VAX2	Vaccination D28	FALSE	naive	IGHV3-30*18	IGHD6-6*01	IGHJ2*01	IGHM	IGLV3-1*01	IGLJ2*01	IGLC
B/Phu	phu_probe	VAX2	Vaccination D28	TRUE	mem	IGHV4-59*01	IGHD5-12*01	IGHJ6*02	IGHG1	IGKV1-5*03	IGKJ3*01	IGKC
B/Phu	phu_probe	VAX1	Vaccination D28	FALSE	mem	IGHV3-15*07	IGHD3-10*01	IGHJ5*02	IGHM	IGKV1-39*01	IGKJ4*01	IGKC
B/Phu	phu_probe	VAX1	Vaccination D28	TRUE	mem	IGHV3-33*01		IGHJ4*02	IGHA1	IGLV1-44*01	IGLJ2*01	IGLC
A/Cal	cal_probe	VAX1	Vaccination D28	FALSE	naive	IGHV3-23*01	IGHD3-10*01	IGHJ6*03	IGHM	IGKV3-20*01	IGKJ4*01	IGKC
B/Phu	phu_probe	VAX2	Vaccination D28	FALSE	mem	IGHV3-74*01	IGHD6-19*01	IGHJ3*02	IGHG1	IGLV2-14*03	IGLJ2*01	IGLC
B/Phu	phu_probe	VAX1	Vaccination D28	FALSE	atypical	IGHV4-38-2*02	IGHD4/OR15-4a*01	IGHJ4*01	IGHG1	IGLV1-44*01	IGLJ2*01	IGLC
B/Phu	phu_probe	VAX1	Vaccination D28	FALSE	naive	IGHV3-30-3*01	IGHD4-23*01	IGHJ2*01	IGHM	IGLV3-1*01	IGLJ2*01	IGLC
A/Cal	cal_probe	VAX1	Vaccination D28	TRUE	atypical	IGHV5-51*01	IGHD4-17*01	IGHJ4*02	IGHM	IGLV2-8*01	IGLJ1*01	IGLC1
B/Phu	phu_probe	VAX1	Vaccination D28	TRUE	atypical	IGHV3-15*01	IGHD3-16*02	IGHJ4*02	IGHG1	IGLV6-57*02	IGLJ3*02	IGLC3
A/Cal	cal_probe	VAX2	Vaccination D28	FALSE	mem	IGHV3-30*18		IGHJ4*02	IGHG1	IGKV3-11*01	IGKJ3*01	IGKC
A/Cal	cal_probe	VAX1	Vaccination D28	FALSE	mem	IGHV4-4*02	IGHD1-26*01	IGHJ4*02	IGHG1	IGLV4-69*01	IGLJ2*01	IGLC
B/Phu	phu_probe	VAX1	Vaccination D28	FALSE	naive	IGHV3-23*01	IGHD2-21*02	IGHJ4*02	IGHM	IGLV3-1*01	IGLJ2*01	IGLC
A/Cal	cal_probe	VAX1	Vaccination D28	TRUE	mem	IGHV3-7*03	IGHD6-13*01	IGHJ4*02	IGHA1	IGKV3-15*01	IGKJ1*01	IGKC
B/Phu	phu_probe	VAX2	Vaccination D28	FALSE	mem	IGHV4-39*02	IGHD3-10*01	IGHJ4*02	IGHG1	IGKV3-11*01	IGKJ4*01	IGKC
A/Cal	cal_probe	VAX1	Vaccination D28	FALSE	naive	IGHV3-15*01	IGHD4-23*01	IGHJ4*02	IGHM	IGKV3-11*01	IGKJ2*01	IGKC
A/Cal	cal_probe	VAX1	Vaccination D28	FALSE	mem	IGHV2-70*15		IGHJ6*03	IGHA1	IGLV2-23*02	IGLJ2*01	IGLC
A/Cal	cal_probe	VAX1	Vaccination D28	FALSE	atypical	IGHV3-30*18		IGHJ3*01	IGHG1	IGKV3-15*01	IGKJ1*01	IGKC
A/Cal	cal_clonal	VAX2	Vaccination D28	TRUE	mem	IGHV2-70*04		IGHJ5*02	IGHM	IGKV3-11*01	IGKJ2*01	IGKC
B/Phu	phu_probe	VAX1	Vaccination D28	FALSE	atypical	IGHV4-39*07	IGHD3-22*01	IGHJ2*01	IGHA1	IGLV1-40*01	IGLJ2*01	IGLC
B/Phu	phu_probe	VAX2	Vaccination D28	FALSE	mem	IGHV5-51*01	IGHD3-22*01	IGHJ4*02	IGHD	IGLV3-19*01	IGLJ3*02	IGLC3
B/Phu	phu_probe	VAX2	Vaccination D28	FALSE	naive	IGHV3-13*01	IGHD3-22*01	IGHJ3*02	IGHM	IGLV3-1*01	IGLJ2*01	IGLC
B/Phu	phu_probe	VAX2	Vaccination D28	FALSE	mem	IGHV4-39*01		IGHJ4*02	IGHG1	IGKV2-28*01	IGKJ2*01	IGKC
B/Phu	phu_probe	VAX1	Vaccination D28	FALSE	mem	IGHV1-69*01	IGHD3-3*01	IGHJ5*02	IGHA1	IGLV3-25*03	IGLJ3*02	IGLC
B/Phu	phu_probe	VAX2	Vaccination D28	TRUE	mem	IGHV3-15*05	IGHD3-3*01	IGHJ6*02	IGHM	IGKV3-11*01	IGKJ2*01	IGKC
B/Phu	phu_probe	VAX1	Vaccination D28	TRUE	atypical	IGHV3-11*04	IGHD3-22*01	IGHJ4*02	IGHG1	IGKV1-39*01	IGKJ2*01	IGKC
B/Phu	phu_probe	VAX2	Vaccination D28	TRUE	mem	IGHV3-15*07	IGHD3-3*01	IGHJ6*02	IGHM	IGKV3-11*01	IGKJ2*01	IGKC
A/Cal	cal_probe	VAX1	Vaccination D28	FALSE	mem	IGHV4-59*08	IGHD6-6*01	IGHJ2*01	IGHM	IGKV3-20*01	IGKJ4*01	IGKC
B/Phu	phu_probe	VAX1	Vaccination D28	TRUE	mem	IGHV3-15*07		IGHJ5*02	IGHM	IGLV3-21*02	IGLJ3*02	IGLC3
B/Phu	phu_probe	VAX1	Vaccination D28	TRUE	mem	IGHV5-10-1*03	IGHD1-26*01	IGHJ6*02	IGHM	IGKV3-20*01	IGKJ1*01	IGKC
B/Phu	phu_probe	VAX1	Vaccination D28	FALSE	atypical	IGHV4-39*01		IGHJ4*02	IGHG1	IGLV6-57*02	IGLJ3*02	IGLC3
B/Phu	phu_probe	VAX1	Vaccination D28	FALSE	atypical	IGHV3-21*02	IGHD5-12*01	IGHJ4*02	IGHG1	IGLV2-14*01	IGLJ3*02	IGLC3
A/Cal	cal_probe	VAX2	Vaccination D28	FALSE	naive	IGHV3-30-3*01		IGHJ6*02	IGHM	IGLV1-47*01	IGLJ3*02	IGLC3
B/Phu	phu_probe	VAX1	Vaccination D28	FALSE	mem	IGHV2-5*02	IGHD5/OR15-5a*01	IGHJ4*02	IGHA1	IGKV1-17*01	IGKJ2*01	IGKC
A/Cal	cal_probe	VAX1	Vaccination D28	TRUE	mem	IGHV3-7*03		IGHJ6*02	IGHG1	IGKV3-15*01	IGKJ4*01	IGKC
B/Phu	phu_probe	VAX1	Vaccination D28	FALSE	mem	IGHV3-30*03		IGHJ5*02	IGHG1	IGKV1-33*01	IGKJ5*01	IGKC
B/Phu	phu_probe	VAX1	Vaccination D28	TRUE	mem	IGHV3-15*07		IGHJ5*02	IGHA1	IGLV6-57*02	IGLJ3*02	IGLC3
B/Phu	phu_probe	VAX1	Vaccination D28	TRUE	mem	IGHV3-15*07		IGHJ5*02	IGHM	IGLV3-21*02	IGLJ3*02	IGLC3
A/Cal	cal_probe	VAX1	Vaccination D28	FALSE	naive	IGHV1-18*01		IGHJ4*02	IGHM	IGLV2-11*01	IGLJ3*02	IGLC
A/Cal	cal_probe	VAX2	Vaccination D28	FALSE	naive	IGHV5-10-1*03	IGHD1-26*01	IGHJ4*02	IGHM	IGKV1-27*01	IGKJ1*01	IGKC
B/Phu	phu_probe	VAX2	Vaccination D28	TRUE	mem	IGHV3-33*01		IGHJ6*02	IGHG1	IGLV2-8*01	IGLJ2*01	IGLC
A/Cal	cal_probe	VAX1	Vaccination D28	FALSE	mem	IGHV4-39*07		IGHJ4*02	IGHG1	IGLV2-8*01	IGLJ2*01	IGLC
B/Phu	phu_probe	VAX1	Vaccination D28	FALSE	atypical	IGHV4-39*07	IGHD3-9*01	IGHJ4*02	IGHG1	IGLV3-21*02	IGLJ2*01	IGLC
A/Cal	cal_probe	VAX2	Vaccination D28	FALSE	naive	IGHV3-30*04		IGHJ5*02	IGHM	IGKV2-30*01	IGKJ1*01	IGKC
B/Phu	phu_probe	VAX2	Vaccination D28	FALSE	mem	IGHV4-39*01	IGHD3-3*01	IGHJ5*02	IGHG1	IGLV3-10*01	IGLJ3*02	IGLC3
B/Phu	phu_probe	VAX2	Vaccination D28	TRUE	mem	IGHV4-34*02		IGHJ5*02	IGHM	IGKV2-28*01	IGKJ4*01	IGKC
A/Cal	cal_probe	VAX2	Vaccination D28	FALSE	naive	IGHV5-10-1*03		IGHJ6*02	IGHM	IGKV1-5*03	IGKJ1*01	IGKC
B/Phu	phu_probe	VAX1	Vaccination D28	FALSE	naive	IGHV5-10-1*03	IGHD5-12*01	IGHJ6*03	IGHM	IGKV3-20*01	IGKJ1*01	IGKC
B/Phu	phu_probe	VAX2	Vaccination D28	TRUE	mem	IGHV3-15*07	IGHD3-3*01	IGHJ6*02	IGHM	IGKV3-11*01	IGKJ2*01	IGKC
B/Phu	phu_probe	VAX2	Vaccination D28	TRUE	mem	IGHV1-46*01		IGHJ4*02	IGHM	IGKV2-24*01	IGKJ1*01	IGKC
B/Phu	phu_probe	VAX2	Vaccination D28	FALSE	mem	IGHV4-59*11	IGHD3-22*01	IGHJ2*01	IGHM	IGLV2-11*01	IGLJ2*01	IGLC
B/Phu	phu_clonal	VAX2	Vaccination D28	TRUE	mem	IGHV3-23*04	IGHD5-12*01	IGHJ4*02	IGHM	IGKV1-5*03	IGKJ1*01	IGKC
A/Cal	cal_probe	VAX1	Vaccination D28	FALSE	naive	IGHV4-31*03	IGHD3-3*01	IGHJ6*03	IGHD	IGLV1-51*02	IGLJ3*02	IGLC
B/Phu	phu_probe	VAX2	Vaccination D28	FALSE	mem	IGHV3-30*09	IGHD1-26*01	IGHJ4*02	IGHG2	IGKV4-1*02	IGKJ2*01	IGKC
B/Phu	phu_probe	VAX2	Vaccination D28	FALSE	mem	IGHV3-7*03	IGHD5-24*01	IGHJ3*02	IGHG1	IGKV1-39*01	IGKJ2*01	IGKC
A/Cal	cal_probe	VAX1	Vaccination D28	FALSE	mem	IGHV3-30*18	IGHD4-17*01	IGHJ6*02	IGHG1	IGLV3-21*02	IGLJ2*01	IGLC
A/Cal	cal_probe	VAX1	Vaccination D28	FALSE	mem	IGHV5-51*01		IGHJ4*02	IGHM	IGLV1-40*01	IGLJ3*02	IGLC
B/Phu	phu_probe	VAX2	Vaccination D28	TRUE	mem	IGHV3-7*03		IGHJ3*02	IGHG1	IGLV2-23*02	IGLJ3*02	IGLC3
A/Cal	cal_probe	VAX1	Vaccination D28	FALSE	naive	IGHV3-11*06	IGHD5-18*01	IGHJ4*02	IGHM	IGLV1-40*01	IGLJ3*02	IGLC
A/Cal	cal_probe	VAX1	Vaccination D28	FALSE	mem	IGHV3-11*06		IGHJ6*02	IGHG1	IGLV2-8*01	IGLJ3*02	IGLC
A/Cal	cal_probe	VAX2	Vaccination D28	FALSE	naive	IGHV6-1*01		IGHJ6*02	IGHM	IGKV1-NL1*01	IGKJ3*01	IGKC
A/Cal	cal_probe	VAX1	Vaccination D28	FALSE	mem	IGHV5-51*01		IGHJ4*02	IGHG1	IGKV1-12*01	IGKJ2*03	IGKC
B/Phu	phu_probe	VAX2	Vaccination D28	TRUE	mem	IGHV3-13*01		IGHJ6*02	IGHM	IGKV2-28*01	IGKJ5*01	IGKC
B/Phu	phu_probe	VAX2	Vaccination D28	FALSE	mem	IGHV4-59*01	IGHD4-17*01	IGHJ6*02	IGHG1	IGKV2-28*01	IGKJ1*01	IGKC
A/Cal	cal_probe	VAX1	Vaccination D28	FALSE	mem	IGHV3-15*07		IGHJ6*03	IGHM	IGKV1-33*01	IGKJ4*01	IGKC
A/Cal	cal_probe	VAX1	Vaccination D28	TRUE	atypical	IGHV3-11*06		IGHJ6*02	IGHG1	IGLV2-8*01	IGLJ2*01	IGLC
B/Phu	phu_probe	VAX1	Vaccination D28	FALSE	atypical	IGHV3-11*06		IGHJ4*02	IGHG1	IGLV3-21*02	IGLJ3*02	IGLC3
B/Phu	phu_probe	VAX1	Vaccination D28	FALSE	naive	IGHV3-33*01	IGHD6-19*01	IGHJ4*02	IGHM	IGLV3-10*01	IGLJ3*02	IGLC
B/Phu	phu_probe	VAX1	Vaccination D28	FALSE	atypical	IGHV3-21*01	IGHD3-3*01	IGHJ5*02	IGHA1	IGKV3-20*01	IGKJ2*01	IGKC
B/Phu	phu_probe	VAX1	Vaccination D28	FALSE	atypical	IGHV3-33*01		IGHJ3*01	IGHG1	IGKV1-33*01	IGKJ4*01	IGKC
A/Cal	cal_probe	VAX1	Vaccination D28	FALSE	naive	IGHV1-3*01	IGHD3-10*01	IGHJ4*02	IGHM	IGLV2-11*01	IGLJ3*02	IGLC
B/Phu	phu_probe	VAX1	Vaccination D28	FALSE	mem	IGHV3-7*03	IGHD3-3*01	IGHJ3*01	IGHA1	IGLV6-57*02	IGLJ3*02	IGLC
B/Phu	phu_probe	VAX1	Vaccination D28	FALSE	mem	IGHV3-21*01	IGHD3-10*01	IGHJ4*02	IGHA1	IGKV1-39*01	IGKJ3*01	IGKC
B/Phu	phu_probe	VAX2	Vaccination D28	TRUE	mem	IGHV3-13*01	IGHD2-2*02	IGHJ4*02	IGHM	IGKV1-27*01	IGKJ3*01	IGKC
B/Phu	phu_probe	VAX1	Vaccination D28	FALSE	mem	IGHV6-1*01	IGHD2-15*01	IGHJ4*02	IGHM	IGKV4-1*01	IGKJ2*01	IGKC
A/Cal	cal_probe	VAX1	Vaccination D28	TRUE	mem	IGHV3-21*01		IGHJ6*03	IGHG1	IGLV2-8*01	IGLJ2*01	IGLC
B/Phu	phu_probe	VAX2	Vaccination D28	TRUE	mem	IGHV3-13*01	IGHD2-8*01	IGHJ5*02	IGHM	IGKV2-24*01	IGKJ4*01	IGKC
A/Cal	cal_probe	VAX1	Vaccination D28	TRUE	atypical	IGHV3-53*01		IGHJ4*02	IGHG1	IGKV1-39*01	IGKJ3*01	IGKC
A/Cal	cal_probe	VAX1	Vaccination D28	FALSE	naive	IGHV3-23*01	IGHD3-22*01	IGHJ4*02	IGHM	IGLV3-1*01	IGLJ2*01	IGLC
B/Phu	phu_probe	VAX2	Vaccination D28	FALSE	mem	IGHV3-21*02	IGHD3-10*01	IGHJ5*02	IGHG1	IGKV3-15*01	IGKJ4*01	IGKC
A/Cal	cal_probe	VAX1	Vaccination D28	FALSE	mem	IGHV3-23*01	IGHD3-3*01	IGHJ5*02	IGHG1	IGKV3-15*01	IGKJ4*01	IGKC
A/Cal	cal_clonal	VAX2	Vaccination D28	TRUE	mem	IGHV3-74*01		IGHJ4*02	IGHM	IGKV4-1*01	IGKJ1*01	IGKC
A/Cal	cal_probe	VAX2	Vaccination D28	FALSE	mem	IGHV3-23*01		IGHJ4*02	IGHM	IGKV3-11*01	IGKJ4*01	IGKC
B/Phu	phu_probe	VAX2	Vaccination D28	TRUE	mem	IGHV3-13*01		IGHJ6*02	IGHM	IGKV2-30*01	IGKJ4*01	IGKC
A/Cal	cal_probe	VAX1	Vaccination D28	TRUE	mem	IGHV3-49*03		IGHJ4*02	IGHG1	IGKV3-15*01	IGKJ2*01	IGKC
A/Cal	cal_probe	VAX1	Vaccination D28	FALSE	atypical	IGHV4-4*10		IGHJ3*02	IGHA1	IGLV4-69*01	IGLJ3*02	IGLC3
B/Phu	phu_probe	VAX2	Vaccination D28	FALSE	mem	IGHV3-30-3*01	IGHD3-10*01	IGHJ3*02	IGHG1	IGLV2-8*01	IGLJ3*02	IGLC3
B/Phu	phu_probe	VAX2	Vaccination D28	TRUE	mem	IGHV1-3*01		IGHJ4*02	IGHM	IGLV7-43*01	IGLJ3*02	IGLC3
B/Phu	phu_probe	VAX2	Vaccination D28	FALSE	naive	IGHV4-39*01		IGHJ4*02	IGHD	IGLV2-23*02	IGLJ2*01	IGLC
B/Phu	phu_probe	VAX1	Vaccination D28	FALSE	mem	IGHV3-33*01	IGHD3-22*01	IGHJ3*01	IGHG1	IGKV1-33*01	IGKJ4*01	IGKC
A/Cal	cal_probe	VAX1	Vaccination D28	FALSE	mem	IGHV3-7*03	IGHD1-7*01	IGHJ2*01	IGHG1	IGKV3-15*01	IGKJ2*01	IGKC
B/Phu	phu_probe	VAX1	Vaccination D28	FALSE	mem	IGHV1-3*01		IGHJ2*01	IGHM	IGLV3-1*01	IGLJ2*01	IGLC
B/Phu	phu_probe	VAX1	Vaccination D28	FALSE	mem	IGHV3-11*05		IGHJ4*02	IGHG1	IGKV1-39*01	IGKJ2*01	IGKC
A/Cal	cal_probe	VAX1	Vaccination D28	FALSE	atypical	IGHV3-7*03		IGHJ2*01	IGHG1	IGKV3-15*01	IGKJ4*01	IGKC
A/Cal	cal_probe	VAX2	Vaccination D28	TRUE	mem	IGHV5-10-1*03		IGHJ6*02	IGHG3	IGKV1-9*01	IGKJ1*01	IGKC
B/Phu	phu_probe	VAX2	Vaccination D28	TRUE	mem	IGHV3-13*01		IGHJ5*01	IGHA1	IGKV1-27*01	IGKJ3*01	IGKC
A/Cal	cal_probe	VAX1	Vaccination D28	TRUE	mem	IGHV5-51*01	IGHD4-17*01	IGHJ4*02	IGHM	IGLV2-8*01	IGLJ1*01	IGLC1
A/Cal	cal_probe	VAX2	Vaccination D28	FALSE	mem	IGHV1-3*04		IGHJ5*02	IGHG1	IGKV1-39*01	IGKJ2*01	IGKC
A/Cal	cal_probe	VAX1	Vaccination D28	FALSE	naive	IGHV4-4*02	IGHD6-6*01	IGHJ2*01	IGHM	IGKV1-5*01	IGKJ1*01	IGKC
B/Phu	phu_probe	VAX2	Vaccination D28	TRUE	mem	IGHV3-33*01	IGHD3-10*01	IGHJ3*01	IGHM	IGKV1-39*01	IGKJ4*01	IGKC
A/Cal	cal_probe	VAX1	Vaccination D28	FALSE	mem	IGHV4-39*07	IGHD3-22*01	IGHJ4*02	IGHM	IGKV1-17*01	IGKJ1*01	IGKC
B/Phu	phu_probe	VAX1	Vaccination D28	FALSE	naive	IGHV4-30-2*01	IGHD3-22*01	IGHJ4*02	IGHM	IGKV1-9*03	IGKJ5*01	IGKC
B/Phu	phu_probe	VAX2	Vaccination D28	FALSE	naive	IGHV3-30*18		IGHJ6*02	IGHD	IGKV1-17*01	IGKJ2*01	IGKC
B/Phu	phu_probe	VAX2	Vaccination D28	TRUE	mem	IGHV1-18*04	IGHD3-10*01	IGHJ5*01	IGHG1	IGKV3-11*01	IGKJ3*01	IGKC
B/Phu	phu_probe	VAX1	Vaccination D28	FALSE	mem	IGHV3-74*01	IGHD2-21*02	IGHJ4*02	IGHM	IGKV4-1*02	IGKJ1*01	IGKC
B/Phu	phu_probe	VAX2	Vaccination D28	TRUE	mem	IGHV3-15*07	IGHD3-3*01	IGHJ6*02	IGHM	IGKV3-11*01	IGKJ2*01	IGKC
B/Phu	phu_probe	VAX2	Vaccination D28	FALSE	mem	IGHV1-69*01		IGHJ6*02	IGHG1	IGKV2-30*01	IGKJ4*01	IGKC
A/Cal	cal_probe	VAX1	Vaccination D28	FALSE	atypical	IGHV3-30*18	IGHD2-21*02	IGHJ6*02	IGHG1	IGLV3-21*02	IGLJ2*01	IGLC
B/Phu	phu_probe	VAX2	Vaccination D28	TRUE	mem	IGHV3-7*03	IGHD4-17*01	IGHJ4*02	IGHM	IGKV3D-20*01	IGKJ1*01	IGKC
A/Cal	cal_probe	VAX1	Vaccination D28	TRUE	mem	IGHV3-11*06	IGHD1-7*01	IGHJ4*02	IGHG1	IGLV3-19*01	IGLJ2*01	IGLC
B/Phu	phu_probe	VAX1	Vaccination D28	TRUE	mem	IGHV3-15*07		IGHJ5*02	IGHM	IGLV3-21*02	IGLJ3*02	IGLC3
A/Cal	cal_probe	VAX1	Vaccination D28	TRUE	mem	IGHV3-21*02		IGHJ6*03	IGHA1	IGLV2-8*01	IGLJ2*01	IGLC
B/Phu	phu_probe	VAX1	Vaccination D28	FALSE	mem	IGHV3-33*01		IGHJ4*02	IGHG1	IGKV3-11*01	IGKJ3*01	IGKC
B/Phu	phu_probe	VAX1	Vaccination D28	TRUE	atypical	IGHV3-33*01		IGHJ4*02	IGHA1	IGLV1-44*01	IGLJ2*01	IGLC
B/Phu	phu_probe	VAX1	Vaccination D28	FALSE	mem	IGHV3-66*01		IGHJ5*02	IGHA1	IGLV3-25*03	IGLJ3*02	IGLC3
B/Phu	phu_probe	VAX1	Vaccination D28	TRUE	atypical	IGHV1-18*01		IGHJ3*02	IGHG1	IGLV3-21*02	IGLJ3*02	IGLC
A/Cal	cal_probe	VAX1	Vaccination D28	TRUE	mem	IGHV1-3*01		IGHJ2*01	IGHG1	IGKV3-15*01	IGKJ1*01	IGKC
B/Phu	phu_probe	VAX2	Vaccination D28	TRUE	mem	IGHV4-39*01		IGHJ4*02	IGHG1	IGLV1-51*01	IGLJ3*02	IGLC3
B/Phu	phu_probe	VAX2	Vaccination D28	FALSE	mem	IGHV3-23*04	IGHD2-2*03	IGHJ6*02	IGHM	IGLV3-25*03	IGLJ1*01	IGLC1
B/Phu	phu_probe	VAX1	Vaccination D28	FALSE	mem	IGHV1-69*01		IGHJ6*03	IGHG1	IGLV3-21*02	IGLJ3*02	IGLC3
B/Phu	phu_probe	VAX2	Vaccination D28	TRUE	mem	IGHV1-69*06	IGHD6-19*01	IGHJ6*02	IGHG1	IGKV1-33*01	IGKJ2*01	IGKC
B/Phu	phu_probe	VAX1	Vaccination D28	TRUE	mem	IGHV4-30-2*01	IGHD1-26*01	IGHJ4*02	IGHG1	IGKV1-5*03	IGKJ2*01	IGKC
B/Phu	phu_probe	VAX2	Vaccination D28	FALSE	mem	IGHV3-30-3*01	IGHD1-26*01	IGHJ3*01	IGHM	IGLV2-8*01	IGLJ3*02	IGLC3
B/Phu	phu_clonal	VAX2	Vaccination D28	TRUE	mem	IGHV3-7*03	IGHD4-17*01	IGHJ4*02	IGHM	IGKV3D-20*01	IGKJ1*01	IGKC
A/Cal	cal_probe	VAX2	Vaccination D28	FALSE	naive	IGHV3-53*01		IGHJ4*02	IGHM	IGLV2-8*01	IGLJ1*01	IGLC1
B/Phu	phu_probe	VAX1	Vaccination D28	FALSE	mem	IGHV5-51*01		IGHJ6*02	IGHA1	IGLV1-51*01	IGLJ3*02	IGLC3
B/Phu	phu_clonal	VAX2	Vaccination D28	TRUE	mem	IGHV2-70*13	IGHD5-24*01	IGHJ4*02	IGHA1	IGLV1-40*01	IGLJ2*01	IGLC
A/Cal	cal_clonal	VAX1	Vaccination D28	TRUE	atypical	IGHV1-2*02		IGHJ4*02	IGHG1	IGLV2-8*01	IGLJ2*01	IGLC
B/Phu	phu_probe	VAX2	Vaccination D28	TRUE	mem	IGHV3-21*02	IGHD3-22*01	IGHJ4*02	IGHG1	IGKV1-5*03	IGKJ1*01	IGKC
A/Cal	cal_probe	VAX1	Vaccination D28	FALSE	atypical	IGHV3-48*01	IGHD3-22*01	IGHJ4*02	IGHA1	IGLV1-47*01	IGLJ3*02	IGLC
A/Cal	cal_probe	VAX1	Vaccination D28	TRUE	mem	IGHV3-53*01	IGHD4-17*01	IGHJ2*01	IGHG1	IGLV2-8*01	IGLJ2*01	IGLC
B/Phu	phu_probe	VAX2	Vaccination D28	FALSE	mem	IGHV3-15*01		IGHJ4*02	IGHM	IGLV2-14*03	IGLJ3*02	IGLC3
A/Cal	cal_probe	VAX1	Vaccination D28	TRUE	mem	IGHV3-53*01	IGHD4-17*01	IGHJ2*01	IGHG1	IGLV2-8*01	IGLJ2*01	IGLC
B/Phu	phu_clonal	VAX2	Vaccination D28	TRUE	mem	IGHV1-46*01		IGHJ4*02	IGHM	IGKV2-24*01	IGKJ1*01	IGKC
A/Cal	cal_probe	VAX2	Vaccination D28	FALSE	naive	IGHV3-33*01	IGHD6-13*01	IGHJ5*02	IGHM	IGKV4-1*01	IGKJ1*01	IGKC
B/Phu	phu_probe	VAX2	Vaccination D28	TRUE	mem	IGHV3-13*01		IGHJ6*02	IGHM	IGKV2-28*01	IGKJ5*01	IGKC
A/Cal	cal_probe	VAX1	Vaccination D28	FALSE	mem	IGHV3-30*18		IGHJ6*02	IGHG1	IGLV3-21*02	IGLJ2*01	IGLC
A/Cal	cal_probe	VAX2	Vaccination D28	TRUE	mem	IGHV4-30-4*01	IGHD4-17*01	IGHJ5*02	IGHG1	IGLV3-9*01	IGLJ2*01	IGLC
A/Cal	cal_probe	VAX1	Vaccination D28	TRUE	mem	IGHV3-30*18		IGHJ4*02	IGHG1	IGLV2-8*01	IGLJ1*01	IGLC1
B/Phu	phu_probe	VAX1	Vaccination D28	FALSE	naive	IGHV3-30*18	IGHD3-22*01	IGHJ4*02	IGHM	IGKV1-39*01	IGKJ2*01	IGKC
B/Phu	phu_probe	VAX2	Vaccination D28	FALSE	mem	IGHV4-39*01	IGHD1-7*01	IGHJ4*02	IGHG2	IGLV3-21*04	IGLJ2*01	IGLC
A/Cal	cal_probe	VAX2	Vaccination D28	FALSE	naive	IGHV4-30-2*01	IGHD3-3*01	IGHJ4*02	IGHD	IGKV3-15*01	IGKJ1*01	IGKC
B/Phu	phu_probe	VAX1	Vaccination D28	TRUE	atypical	IGHV3-33*05	IGHD2-2*01	IGHJ4*02	IGHG1	IGLV3-21*02	IGLJ2*01	IGLC3
B/Phu	phu_probe	VAX2	Vaccination D28	TRUE	mem	IGHV3-13*01		IGHJ6*02	IGHM	IGKV3-20*01	IGKJ4*01	IGKC
A/Cal	cal_probe	VAX1	Vaccination D28	FALSE	naive	IGHV3-74*01	IGHD6-19*01	IGHJ4*02	IGHM	IGKV1-39*01	IGKJ2*01	IGKC
B/Phu	phu_probe	VAX1	Vaccination D28	TRUE	mem	IGHV4-38-2*02		IGHJ4*02	IGHG1	IGLV1-44*01	IGLJ2*01	IGLC
B/Phu	phu_probe	VAX1	Vaccination D28	TRUE	atypical	IGHV1-46*01	IGHD6-13*01	IGHJ6*03	IGHA1	IGLV3-21*02	IGLJ2*01	IGLC
A/Cal	cal_probe	VAX1	Vaccination D28	FALSE	naive	IGHV3-48*04	IGHD4-17*01	IGHJ4*02	IGHM	IGLV3-1*01	IGLJ2*01	IGLC
A/Cal	cal_probe	VAX1	Vaccination D28	TRUE	mem	IGHV2-70*01		IGHJ4*02	IGHG1	IGLV3-9*01	IGLJ2*01	IGLC
B/Phu	phu_probe	VAX2	Vaccination D28	FALSE	mem	IGHV3-33*01	IGHD2-2*01	IGHJ4*02	IGHG3	IGKV1-5*03	IGKJ1*01	IGKC
B/Phu	phu_probe	VAX1	Vaccination D28	FALSE	mem	IGHV4-59*08		IGHJ4*02	IGHG1	IGKV1-33*01	IGKJ2*03	IGKC
B/Phu	phu_probe	VAX1	Vaccination D28	FALSE	atypical	IGHV4-34*01	IGHD5-12*01	IGHJ6*02	IGHG1	IGLV3-10*01	IGLJ2*01	IGLC
A/Cal	cal_probe	VAX1	Vaccination D28	FALSE	mem	IGHV4-31*03		IGHJ2*01	IGHG1	IGLV3-19*01	IGLJ2*01	IGLC
A/Cal	cal_probe	VAX1	Vaccination D28	TRUE	mem	IGHV3-33*06	IGHD6-13*01	IGHJ4*02	IGHM	IGKV1-9*03	IGKJ4*01	IGKC
A/Cal	cal_probe	VAX1	Vaccination D28	FALSE	atypical	IGHV3-11*06		IGHJ6*02	IGHG1	IGLV2-8*01	IGLJ2*01	IGLC
B/Phu	phu_probe	VAX1	Vaccination D28	FALSE	atypical	IGHV3-23*01	IGHD3-22*01	IGHJ4*02	IGHG1	IGLV2-14*01	IGLJ3*02	IGLC3
B/Phu	phu_probe	VAX1	Vaccination D28	TRUE	atypical	IGHV5-51*01	IGHD2-2*01	IGHJ6*02	IGHG1	IGLV3-25*03	IGLJ2*01	IGLC
B/Phu	phu_probe	VAX2	Vaccination D28	TRUE	mem	IGHV3-23*01	IGHD2-2*02	IGHJ5*02	IGHG1	IGLV2-11*01	IGLJ3*02	IGLC3
A/Cal	cal_probe	VAX1	Vaccination D28	FALSE	mem	IGHV3-30-3*01		IGHJ4*02	IGHA1	IGKV3-11*01	IGKJ2*01	IGKC
B/Phu	phu_probe	VAX2	Vaccination D28	TRUE	mem	IGHV3-7*03		IGHJ4*02	IGHM	IGKV3D-20*01	IGKJ1*01	IGKC
B/Phu	phu_clonal	VAX2	Vaccination D28	TRUE	mem	IGHV4-59*01		IGHJ4*02	IGHG1	IGLV1-40*01	IGLJ1*01	IGLC1
B/Phu	phu_probe	VAX2	Vaccination D28	TRUE	mem	IGHV3-53*02		IGHJ5*02	IGHM	IGKV3-20*01	IGKJ2*01	IGKC
B/Phu	phu_probe	VAX1	Vaccination D28	FALSE	atypical	IGHV5-51*01	IGHD2/OR15-2a*01	IGHJ4*02	IGHG1	IGLV3-1*01	IGLJ1*01	IGLC1
A/Cal	cal_probe	VAX1	Vaccination D28	FALSE	naive	IGHV3-74*01		IGHJ3*02	IGHM	IGLV2-11*01	IGLJ1*01	IGLC1
B/Phu	phu_probe	VAX2	Vaccination D28	FALSE	naive	IGHV3-23*01	IGHD3-22*01	IGHJ4*02	IGHM	IGKV3-20*01	IGKJ5*01	IGKC
B/Phu	phu_probe	VAX2	Vaccination D28	FALSE	mem	IGHV3-30-3*01		IGHJ2*01	IGHG3	IGLV6-57*04	IGLJ2*01	IGLC
B/Phu	phu_probe	VAX2	Vaccination D28	TRUE	mem	IGHV3-33*01		IGHJ4*02	IGHG1	IGLV1-51*01	IGLJ3*02	IGLC3
A/Cal	cal_probe	VAX1	Vaccination D28	FALSE	mem	IGHV4-61*08	IGHD6-19*01	IGHJ6*03	IGHG3	IGKV3-20*01	IGKJ1*01	IGKC
A/Cal	cal_probe	VAX1	Vaccination D28	FALSE	mem	IGHV4-61*01	IGHD1-20*01	IGHJ4*02	IGHG1	IGLV3-19*01	IGLJ2*01	IGLC
A/Cal	cal_probe	VAX1	Vaccination D28	TRUE	mem	IGHV1-46*01		IGHJ3*02	IGHG1	IGLV2-8*01	IGLJ2*01	IGLC
A/Cal	cal_clonal	VAX1	Vaccination D28	TRUE	atypical	IGHV3-30*18		IGHJ4*02	IGHG1	IGLV2-8*01	IGLJ1*01	IGLC1
B/Phu	phu_probe	VAX2	Vaccination D28	TRUE	mem	IGHV1-46*01	IGHD3-3*01	IGHJ4*02	IGHG1	IGLV1-40*01	IGLJ2*01	IGLC3
A/Cal	cal_probe	VAX1	Vaccination D28	TRUE	mem	IGHV5-51*01	IGHD4-17*01	IGHJ4*02	IGHG1	IGLV2-8*01	IGLJ1*01	IGLC1
B/Phu	phu_probe	VAX2	Vaccination D28	TRUE	mem	IGHV1-46*01		IGHJ4*02	IGHM	IGKV2-24*01	IGKJ1*01	IGKC
B/Phu	phu_probe	VAX1	Vaccination D28	FALSE	atypical	IGHV1-46*01	IGHD4-23*01	IGHJ3*02	IGHG1	IGLV3-1*01	IGLJ2*01	IGLC
A/Cal	cal_probe	VAX1	Vaccination D28	FALSE	naive	IGHV4-39*01	IGHD5-18*01	IGHJ5*02	IGHM	IGKV1-39*01	IGKJ2*01	IGKC
B/Phu	phu_probe	VAX1	Vaccination D28	FALSE	naive	IGHV4-34*01	IGHD6-13*01	IGHJ6*03	IGHM	IGLV2-23*02	IGLJ1*01	IGLC1
B/Phu	phu_probe	VAX1	Vaccination D28	TRUE	mem	IGHV1-2*02		IGHJ6*02	IGHG1	IGKV1-39*01	IGKJ3*01	IGKC
B/Phu	phu_probe	VAX1	Vaccination D28	FALSE	naive	IGHV3-30-3*01		IGHJ4*02	IGHM	IGLV9-49*01	IGLJ2*01	IGLC
B/Phu	phu_probe	VAX2	Vaccination D28	FALSE	mem	IGHV3-33*01		IGHJ4*02	IGHM	IGLV3-1*01	IGLJ2*01	IGLC
A/Cal	cal_probe	VAX1	Vaccination D28	TRUE	mem	IGHV3-74*01		IGHJ4*02	IGHM	IGLV2-8*01	IGLJ3*02	IGLC
B/Phu	phu_probe	VAX2	Vaccination D28	FALSE	mem	IGHV3-30*18	IGHD1-1*01	IGHJ4*02	IGHG1	IGLV3-10*01	IGLJ2*01	IGLC
A/Cal	cal_probe	VAX1	Vaccination D28	FALSE	mem	IGHV3-23*01		IGHJ4*02	IGHM	IGKV3-20*01	IGKJ1*01	IGKC
A/Cal	cal_probe	VAX1	Vaccination D28	TRUE	mem	IGHV3-64D*06	IGHD3-22*01	IGHJ3*01	IGHG1	IGKV3-15*01	IGKJ2*01	IGKC
A/Cal	cal_probe	VAX1	Vaccination D28	FALSE	mem	IGHV4-34*01	IGHD6-19*01	IGHJ4*02	IGHG1	IGLV3-19*01	IGLJ3*02	IGLC3
B/Phu	phu_probe	VAX1	Vaccination D28	FALSE	mem	IGHV5-51*01		IGHJ6*02	IGHM	IGKV2-28*01	IGKJ2*01	IGKC
B/Phu	phu_probe	VAX1	Vaccination D28	FALSE	mem	IGHV4-34*01	IGHD3-22*01	IGHJ6*03	IGHG1	IGKV1-33*01	IGKJ4*01	IGKC
A/Cal	cal_probe	VAX1	Vaccination D28	TRUE	mem	IGHV1-3*01		IGHJ2*01	IGHG1	IGKV3-15*01	IGKJ1*01	IGKC
A/Cal	cal_probe	VAX2	Vaccination D28	FALSE	mem	IGHV3-48*02		IGHJ5*02	IGHG1	IGKV3-15*01	IGKJ3*01	IGKC
A/Cal	cal_probe	VAX1	Vaccination D28	TRUE	atypical	IGHV1-46*01		IGHJ6*02	IGHG1	IGLV2-8*01	IGLJ2*01	IGLC
A/Cal	cal_probe	VAX1	Vaccination D28	TRUE	mem	IGHV5-10-1*03	IGHD3-10*01	IGHJ6*02	IGHG1	IGKV1-9*03	IGKJ2*01	IGKC
B/Phu	phu_probe	VAX1	Vaccination D28	TRUE	mem	IGHV5-10-1*03	IGHD3-22*01	IGHJ6*02	IGHG1	IGLV2-14*03	IGLJ2*01	IGLC
B/Phu	phu_probe	VAX2	Vaccination D28	FALSE	mem	IGHV1-46*01		IGHJ4*02	IGHM	IGLV2-14*03	IGLJ1*01	IGLC1
A/Cal	cal_probe	VAX1	Vaccination D28	FALSE	mem	IGHV3-30*07		IGHJ4*02	IGHG1	IGLV2-8*01	IGLJ1*01	IGLC1
B/Phu	phu_probe	VAX1	Vaccination D28	FALSE	atypical	IGHV3-21*06	IGHD3-9*01	IGHJ1*01	IGHG1	IGLV3-21*02	IGLJ3*02	IGLC3
B/Phu	phu_clonal	VAX2	Vaccination D28	TRUE	mem	IGHV1-46*01		IGHJ4*02	IGHM	IGKV2-24*01	IGKJ1*01	IGKC
A/Cal	cal_probe	VAX2	Vaccination D28	TRUE	mem	IGHV4-59*13		IGHJ6*02	IGHA1	IGKV3-11*01	IGKJ3*01	IGKC
A/Cal	cal_clonal	VAX2	Vaccination D28	TRUE	mem	IGHV3-30*18	IGHD4-17*01	IGHJ3*02	IGHG1	IGKV2-30*02	IGKJ1*01	IGKC
B/Phu	phu_probe	VAX2	Vaccination D28	TRUE	mem	IGHV3-7*03	IGHD4-17*01	IGHJ4*02	IGHM	IGKV3D-20*01	IGKJ1*01	IGKC
A/Cal	cal_probe	VAX1	Vaccination D28	FALSE	mem	IGHV4-31*03		IGHJ4*02	IGHG1	IGKV1-5*01	IGKJ2*01	IGKC
A/Cal	cal_probe	VAX2	Vaccination D28	TRUE	mem	IGHV1-18*04		IGHJ6*02	IGHG1	IGLV3-25*03	IGLJ1*01	IGLC1
B/Phu	phu_probe	VAX2	Vaccination D28	FALSE	mem	IGHV3-48*03	IGHD4-17*01	IGHJ4*02	IGHG1	IGKV2-28*01	IGKJ5*01	IGKC
B/Phu	phu_probe	VAX2	Vaccination D28	FALSE	naive	IGHV3-15*07	IGHD4-17*01	IGHJ4*02	IGHM	IGLV7-46*04	IGLJ1*01	IGLC1
B/Phu	phu_probe	VAX1	Vaccination D28	TRUE	mem	IGHV3-15*07		IGHJ5*02	IGHG1	IGLV6-57*02	IGLJ2*01	IGLC
B/Phu	phu_probe	VAX2	Vaccination D28	TRUE	mem	IGHV3-13*01		IGHJ6*02	IGHA1	IGKV3-20*01	IGKJ4*01	IGKC
A/Cal	cal_probe	VAX2	Vaccination D28	FALSE	naive	IGHV3-13*05	IGHD3-22*01	IGHJ4*02	IGHM	IGKV1-39*01	IGKJ1*01	IGKC
B/Phu	phu_probe	VAX2	Vaccination D28	TRUE	mem	IGHV3-13*01	IGHD2/OR15-2a*01	IGHJ4*02	IGHM	IGKV1-27*01	IGKJ3*01	IGKC
B/Phu	phu_probe	VAX1	Vaccination D28	FALSE	atypical	IGHV3-30-3*01	IGHD1-26*01	IGHJ3*02	IGHG1	IGLV2-8*01	IGLJ1*01	IGLC1
B/Phu	phu_probe	VAX1	Vaccination D28	FALSE	mem	IGHV4-39*01	IGHD4-17*01	IGHJ4*02	IGHM	IGLV3-21*02	IGLJ2*01	IGLC
B/Phu	phu_probe	VAX2	Vaccination D28	TRUE	mem	IGHV3-7*03	IGHD4-17*01	IGHJ4*02	IGHM	IGKV3D-20*01	IGKJ1*01	IGKC
B/Phu	phu_probe	VAX1	Vaccination D28	FALSE	atypical	IGHV3-21*01	IGHD3-22*01	IGHJ2*01	IGHG1	IGLV1-40*01	IGLJ2*01	IGLC
A/Cal	cal_probe	VAX1	Vaccination D28	TRUE	mem	IGHV3-11*06		IGHJ4*02	IGHG1	IGLV3-19*01	IGLJ2*01	IGLC
A/Cal	cal_probe	VAX2	Vaccination D28	FALSE	naive	IGHV1-18*04		IGHJ4*02	IGHM	IGKV3D-15*01	IGKJ3*01	IGKC
A/Cal	cal_probe	VAX2	Vaccination D28	TRUE	mem	IGHV3-48*03	IGHD3-9*01	IGHJ4*02	IGHG1	IGKV1-16*02	IGKJ5*01	IGKC
A/Cal	cal_probe	VAX1	Vaccination D28	FALSE	mem	IGHV3-53*01		IGHJ6*03	IGHM	IGKV3-20*01	IGKJ4*01	IGKC
B/Phu	phu_probe	VAX1	Vaccination D28	TRUE	mem	IGHV4-39*07	IGHD2-15*01	IGHJ6*02	IGHA1	IGLV1-40*01	IGLJ2*01	IGLC
B/Phu	phu_probe	VAX2	Vaccination D28	FALSE	naive	IGHV3-7*03	IGHD2-8*01	IGHJ4*02	IGHM	IGKV1-NL1*01	IGKJ4*01	IGKC
A/Cal	cal_probe	VAX2	Vaccination D28	FALSE	mem	IGHV3-23*04	IGHD2-21*02	IGHJ5*02	IGHM	IGKV1-5*03	IGKJ4*01	IGKC
A/Cal	cal_probe	VAX2	Vaccination D28	FALSE	mem	IGHV3-74*01		IGHJ4*02	IGHM	IGLV2-14*03	IGLJ3*02	IGLC3
B/Phu	phu_probe	VAX2	Vaccination D28	TRUE	mem	IGHV3-13*01	IGHD2-21*01	IGHJ4*02	IGHM	IGKV1-27*01	IGKJ3*01	IGKC
A/Cal	cal_probe	VAX1	Vaccination D28	FALSE	naive	IGHV3-66*01		IGHJ4*02	IGHM	IGKV2-30*01	IGKJ1*01	IGKC
B/Phu	phu_probe	VAX2	Vaccination D28	FALSE	mem	IGHV1-46*01		IGHJ4*02	IGHM	IGKV2-30*01	IGKJ5*01	IGKC
B/Phu	phu_probe	VAX2	Vaccination D28	FALSE	mem	IGHV4-30-4*01	IGHD5-18*01	IGHJ4*02	IGHG1	IGLV1-51*01	IGLJ3*02	IGLC3
B/Phu	phu_probe	VAX2	Vaccination D28	TRUE	mem	IGHV4-34*02		IGHJ4*02	IGHM	IGKV2-28*01	IGKJ4*01	IGKC
B/Phu	phu_probe	VAX1	Vaccination D28	FALSE	mem	IGHV4-59*01		IGHJ2*01	IGHG1	IGLV1-44*01	IGLJ2*01	IGLC
A/Cal	cal_probe	VAX1	Vaccination D28	FALSE	naive	IGHV3-33*01	IGHD3-22*01	IGHJ4*02	IGHM	IGLV2-11*01	IGLJ3*02	IGLC3
B/Phu	phu_probe	VAX2	Vaccination D28	TRUE	mem	IGHV1-3*01		IGHJ4*02	IGHM	IGLV7-43*01	IGLJ3*02	IGLC3
B/Phu	phu_probe	VAX2	Vaccination D28	TRUE	mem	IGHV3-30-3*01	IGHD3-22*01	IGHJ4*02	IGHM	IGKV1-5*03	IGKJ5*01	IGKC
B/Phu	phu_probe	VAX1	Vaccination D28	TRUE	mem	IGHV5-10-1*03	IGHD1-26*01	IGHJ6*02	IGHG1	IGKV3-20*01	IGKJ1*01	IGKC
A/Cal	cal_probe	VAX1	Vaccination D28	TRUE	mem	IGHV3-30*18		IGHJ6*02	IGHG1	IGLV3-21*02	IGLJ2*01	IGLC
A/Cal	cal_probe	VAX1	Vaccination D28	FALSE	naive	IGHV4-34*01		IGHJ4*02	IGHM	IGKV1-39*01	IGKJ1*01	IGKC
A/Cal	cal_probe	VAX1	Vaccination D28	TRUE	mem	IGHV1-46*01		IGHJ4*02	IGHG1	IGLV2-8*01	IGLJ2*01	IGLC
B/Phu	phu_probe	VAX1	Vaccination D28	FALSE	naive	IGHV3-48*01	IGHD3-22*01	IGHJ4*02	IGHM	IGKV1-5*01	IGKJ1*01	IGKC
B/Phu	phu_probe	VAX2	Vaccination D28	TRUE	mem	IGHV1-46*01		IGHJ4*02	IGHM	IGKV2-24*01	IGKJ1*01	IGKC
B/Phu	phu_probe	VAX2	Vaccination D28	FALSE	mem	IGHV3-30*20	IGHD1-20*01	IGHJ4*02	IGHG1	IGKV4-1*01	IGKJ5*01	IGKC
B/Phu	phu_probe	VAX2	Vaccination D28	FALSE	naive	IGHV1-18*01	IGHD1-26*01	IGHJ6*02	IGHD	IGKV1-5*03	IGKJ1*01	IGKC
A/Cal	cal_probe	VAX2	Vaccination D28	FALSE	naive	IGHV5-10-1*03		IGHJ5*02	IGHM	IGLV2-14*03	IGLJ3*02	IGLC3
B/Phu	phu_probe	VAX1	Vaccination D28	TRUE	atypical	IGHV3-15*01	IGHD3-16*02	IGHJ4*02	IGHG1	IGLV6-57*02	IGLJ3*02	IGLC3
A/Cal	cal_probe	VAX1	Vaccination D28	FALSE	naive	IGHV3-23*01	IGHD1-26*01	IGHJ3*02	IGHM	IGKV3-11*01	IGKJ2*01	IGKC
A/Cal	cal_probe	VAX1	Vaccination D28	FALSE	naive	IGHV4-59*01	IGHD4-17*01	IGHJ3*02	IGHM	IGKV1-33*01	IGKJ5*01	IGKC
A/Cal	cal_probe	VAX1	Vaccination D28	TRUE	mem	IGHV3-7*03		IGHJ6*02	IGHG1	IGKV3-15*01	IGKJ4*01	IGKC
B/Phu	phu_probe	VAX1	Vaccination D28	TRUE	mem	IGHV3-23*01		IGHJ4*02	IGHA1	IGKV4-1*02	IGKJ3*01	IGKC
B/Phu	phu_probe	VAX1	Vaccination D28	FALSE	mem	IGHV1-69*06	IGHD3-22*01	IGHJ4*02	IGHG1	IGKV1-33*01	IGKJ5*01	IGKC
B/Phu	phu_clonal	VAX1	Vaccination D28	TRUE	atypical	IGHV5-10-1*03	IGHD1-26*01	IGHJ6*02	IGHM	IGKV3-20*01	IGKJ1*01	IGKC
B/Phu	phu_probe	VAX2	Vaccination D28	TRUE	mem	IGHV3-15*01		IGHJ4*02	IGHM	IGKV3-11*01	IGKJ2*02	IGKC
B/Phu	phu_probe	VAX2	Vaccination D28	FALSE	mem	IGHV1-46*01		IGHJ4*02	IGHG1	IGLV1-40*01	IGLJ3*02	IGLC3
B/Phu	phu_probe	VAX2	Vaccination D28	TRUE	mem	IGHV1-69*06		IGHJ6*02	IGHG1	IGKV1-33*01	IGKJ2*01	IGKC
A/Cal	cal_clonal	VAX1	Vaccination D28	TRUE	atypical	IGHV3-53*01	IGHD4-17*01	IGHJ2*01	IGHG1	IGLV2-8*01	IGLJ2*01	IGLC
B/Phu	phu_probe	VAX1	Vaccination D28	TRUE	mem	IGHV5-10-1*03	IGHD1-26*01	IGHJ6*02	IGHM	IGKV3-20*01	IGKJ1*01	IGKC
B/Phu	phu_probe	VAX2	Vaccination D28	TRUE	mem	IGHV3-7*03	IGHD4-17*01	IGHJ4*02	IGHM	IGKV3D-20*01	IGKJ1*01	IGKC
A/Cal	cal_probe	VAX1	Vaccination D28	TRUE	mem	IGHV3-11*06		IGHJ6*02	IGHG1	IGLV2-8*01	IGLJ2*01	IGLC
A/Cal	cal_probe	VAX1	Vaccination D28	TRUE	mem	IGHV3-7*03		IGHJ6*02	IGHG1	IGKV3-15*01	IGKJ4*01	IGKC
A/Cal	cal_probe	VAX1	Vaccination D28	TRUE	atypical	IGHV3-7*03		IGHJ2*01	IGHG1	IGKV3-15*01	IGKJ2*01	IGKC
B/Phu	phu_probe	VAX2	Vaccination D28	TRUE	mem	IGHV3-13*01		IGHJ5*02	IGHM	IGKV1-27*01	IGKJ3*01	IGKC
B/Phu	phu_probe	VAX1	Vaccination D28	TRUE	mem	IGHV3-20*04		IGHJ1*01	IGHA1	IGLV1-47*01	IGLJ2*01	IGLC
A/Cal	cal_probe	VAX1	Vaccination D28	FALSE	mem	IGHV5-51*01	IGHD2-15*01	IGHJ3*02	IGHM	IGLV2-11*01	IGLJ1*01	IGLC1
B/Phu	phu_probe	VAX1	Vaccination D28	FALSE	mem	IGHV1-46*01		IGHJ4*02	IGHG1	IGLV3-19*01	IGLJ3*02	IGLC
A/Cal	cal_clonal	VAX1	Vaccination D28	TRUE	atypical	IGHV3-30*18		IGHJ4*02	IGHA1	IGLV2-8*01	IGLJ1*01	IGLC1
A/Cal	cal_probe	VAX1	Vaccination D28	TRUE	mem	IGHV3-49*03		IGHJ4*02	IGHG1	IGKV3-15*01	IGKJ3*01	IGKC
A/Cal	cal_probe	VAX1	Vaccination D28	TRUE	mem	IGHV3-53*01	IGHD4-17*01	IGHJ2*01	IGHA1	IGLV2-8*01	IGLJ2*01	IGLC
B/Phu	phu_probe	VAX2	Vaccination D28	TRUE	mem	IGHV3-13*01	IGHD2/OR15-2a*01	IGHJ5*02	IGHM	IGKV3-20*01	IGKJ2*01	IGKC
B/Phu	phu_probe	VAX2	Vaccination D28	FALSE	mem	IGHV3-53*02		IGHJ4*02	IGHM	IGKV3-15*01	IGKJ1*01	IGKC
B/Phu	phu_probe	VAX2	Vaccination D28	TRUE	mem	IGHV3-15*07	IGHD3-3*01	IGHJ6*02	IGHM	IGKV3-11*01	IGKJ2*01	IGKC
B/Phu	phu_probe	VAX1	Vaccination D28	TRUE	mem	IGHV5-10-1*03	IGHD1-26*01	IGHJ6*02	IGHM	IGKV3-20*01	IGKJ1*01	IGKC
B/Phu	phu_probe	VAX1	Vaccination D28	TRUE	atypical	IGHV4-38-2*02		IGHJ4*02	IGHG1	IGLV1-44*01	IGLJ2*01	IGLC
B/Phu	phu_probe	VAX2	Vaccination D28	TRUE	mem	IGHV3-33*01	IGHD3-10*01	IGHJ3*02	IGHM	IGKV1-39*01	IGKJ4*01	IGKC
A/Cal	cal_probe	VAX1	Vaccination D28	FALSE	mem	IGHV3-21*01		IGHJ6*02	IGHG1	IGLV3-21*02	IGLJ1*01	IGLC1
A/Cal	cal_probe	VAX2	Vaccination D28	FALSE	mem	IGHV3-30*18		IGHJ6*02	IGHG3	IGKV3-15*01	IGKJ5*01	IGKC
A/Cal	cal_probe	VAX2	Vaccination D28	TRUE	mem	IGHV3-23*04	IGHD2-2*03	IGHJ4*02	IGHM	IGKV1-39*01	IGKJ4*01	IGKC
A/Cal	cal_probe	VAX1	Vaccination D28	TRUE	atypical	IGHV1-46*01		IGHJ4*02	IGHG3	IGLV2-8*01	IGLJ2*01	IGLC
B/Phu	phu_probe	VAX1	Vaccination D28	FALSE	mem	IGHV3-73*02	IGHD3-10*01	IGHJ6*04	IGHA1	IGKV4-1*02	IGKJ3*01	IGKC
B/Phu	phu_probe	VAX2	Vaccination D28	TRUE	mem	IGHV3-7*03	IGHD4-17*01	IGHJ4*02	IGHM	IGKV3D-20*01	IGKJ1*01	IGKC
B/Phu	phu_probe	VAX1	Vaccination D28	FALSE	naive	IGHV4-4*02	IGHD6-13*01	IGHJ6*03	IGHM	IGKV4-1*02	IGKJ1*01	IGKC
B/Phu	phu_probe	VAX1	Vaccination D28	TRUE	mem	IGHV5-10-1*03	IGHD1-26*01	IGHJ6*02	IGHG1	IGKV3-20*01	IGKJ1*01	IGKC
A/Cal	cal_probe	VAX1	Vaccination D28	TRUE	atypical	IGHV3-15*04		IGHJ4*02	IGHG1	IGLV1-40*01	IGLJ3*02	IGLC
B/Phu	phu_probe	VAX2	Vaccination D28	TRUE	mem	IGHV1-46*01		IGHJ4*02	IGHM	IGKV2-24*01	IGKJ1*01	IGKC
B/Phu	phu_probe	VAX2	Vaccination D28	TRUE	mem	IGHV1-46*01		IGHJ4*02	IGHM	IGKV2-24*01	IGKJ1*01	IGKC
A/Cal	cal_probe	VAX1	Vaccination D28	FALSE	naive	IGHV3-7*03		IGHJ5*02	IGHM	IGKV1-13*02	IGKJ4*01	IGKC
A/Cal	cal_probe	VAX2	Vaccination D28	FALSE	mem	IGHV2-5*02		IGHJ4*02	IGHM	IGKV1-39*01	IGKJ1*01	IGKC
A/Cal	cal_probe	VAX1	Vaccination D28	FALSE	mem	IGHV3-30*18	IGHD3-16*03	IGHJ6*02	IGHG1	IGLV3-21*02	IGLJ2*01	IGLC
A/Cal	cal_probe	VAX1	Vaccination D28	TRUE	atypical	IGHV1-18*01		IGHJ4*02	IGHG1	IGKV3-15*01	IGKJ1*01	IGKC
B/Phu	phu_probe	VAX2	Vaccination D28	TRUE	mem	IGHV4-59*01	IGHD3-22*01	IGHJ3*02	IGHG1	IGKV1-39*01	IGKJ4*01	IGKC
B/Phu	phu_probe	VAX2	Vaccination D28	TRUE	mem	IGHV3-13*01		IGHJ6*02	IGHM	IGKV2-30*01	IGKJ4*01	IGKC
B/Phu	phu_probe	VAX1	Vaccination D28	FALSE	atypical	IGHV5-51*01	IGHD2-2*01	IGHJ6*02	IGHG1	IGLV3-25*03	IGLJ3*02	IGLC
B/Phu	phu_probe	VAX2	Vaccination D28	FALSE	mem	IGHV3-33*01	IGHD4-11*01	IGHJ6*02	IGHG1	IGKV1-16*02	IGKJ1*01	IGKC
B/Phu	phu_probe	VAX2	Vaccination D28	FALSE	mem	IGHV3-15*07		IGHJ6*02	IGHM	IGKV3-11*01	IGKJ3*01	IGKC
A/Cal	cal_probe	VAX1	Vaccination D28	TRUE	mem	IGHV5-10-1*03		IGHJ6*02	IGHG1	IGKV1-9*01	IGKJ2*01	IGKC
B/Phu	phu_probe	VAX1	Vaccination D28	TRUE	mem	IGHV4-39*07	IGHD3-22*01	IGHJ1*01	IGHG1	IGLV1-40*01	IGLJ3*02	IGLC3
B/Phu	phu_probe	VAX2	Vaccination D28	TRUE	mem	IGHV1-3*01		IGHJ4*02	IGHM	IGLV7-43*01	IGLJ3*02	IGLC3
B/Phu	phu_probe	VAX2	Vaccination D28	FALSE	mem	IGHV3-11*06	IGHD2-2*03	IGHJ4*02	IGHG1	IGLV1-44*01	IGLJ3*02	IGLC3
B/Phu	phu_probe	VAX1	Vaccination D28	FALSE	atypical	IGHV1-46*01		IGHJ4*02	IGHA1	IGLV3-19*01	IGLJ1*01	IGLC1
B/Phu	phu_probe	VAX2	Vaccination D28	FALSE	mem	IGHV3-7*03	IGHD3-3*01	IGHJ5*02	IGHG1	IGKV3-11*02	IGKJ5*01	IGKC
B/Phu	phu_probe	VAX2	Vaccination D28	FALSE	mem	IGHV3-23*04	IGHD5-18*01	IGHJ4*02	IGHG1	IGLV1-40*01	IGLJ2*01	IGLC3
B/Phu	phu_probe	VAX1	Vaccination D28	TRUE	mem	IGHV5-10-1*03	IGHD1-26*01	IGHJ6*02	IGHM	IGKV3-20*01	IGKJ1*01	IGKC
B/Phu	phu_probe	VAX1	Vaccination D28	FALSE	atypical	IGHV4-34*01	IGHD4-17*01	IGHJ6*02	IGHG3	IGLV3-25*03	IGLJ3*02	IGLC
B/Phu	phu_probe	VAX2	Vaccination D28	TRUE	mem	IGHV3-15*07	IGHD3-3*01	IGHJ6*02	IGHM	IGKV3-11*01	IGKJ2*01	IGKC
B/Phu	phu_probe	VAX1	Vaccination D28	TRUE	atypical	IGHV3-15*07		IGHJ5*02	IGHA1	IGLV6-57*02	IGLJ3*02	IGLC3
B/Phu	phu_probe	VAX1	Vaccination D28	FALSE	mem	IGHV4-59*01	IGHD5-12*01	IGHJ6*02	IGHM	IGKV1-9*01	IGKJ3*01	IGKC
A/Cal	cal_clonal	VAX1	Vaccination D28	TRUE	atypical	IGHV3-30*18		IGHJ4*02	IGHA1	IGLV2-8*01	IGLJ1*01	IGLC1
B/Phu	phu_probe	VAX2	Vaccination D28	FALSE	naive	IGHV3-7*03	IGHD3-22*01	IGHJ4*02	IGHM	IGLV3-1*01	IGLJ2*01	IGLC
A/Cal	cal_clonal	VAX2	Vaccination D28	TRUE	mem	IGHV3-74*01	IGHD6-19*01	IGHJ2*01	IGHM	IGKV4-1*01	IGKJ1*01	IGKC
A/Cal	cal_clonal	VAX1	Vaccination D28	TRUE	atypical	IGHV3-7*03		IGHJ6*02	IGHG1	IGKV3-15*01	IGKJ4*01	IGKC
B/Phu	phu_probe	VAX1	Vaccination D28	FALSE	naive	IGHV1-18*01	IGHD6-19*01	IGHJ4*02	IGHM	IGKV1-5*01	IGKJ3*01	IGKC
B/Phu	phu_probe	VAX1	Vaccination D28	FALSE	naive	IGHV3-33*01	IGHD3-22*01	IGHJ5*02	IGHM	IGKV1D-13*01	IGKJ5*01	IGKC
B/Phu	phu_probe	VAX1	Vaccination D28	FALSE	mem	IGHV3-33*01		IGHJ4*02	IGHG1	IGLV6-57*02	IGLJ3*02	IGLC3
B/Phu	phu_probe	VAX1	Vaccination D28	TRUE	mem	IGHV4-30-4*01		IGHJ5*02	IGHG1	IGKV1-33*01	IGKJ5*01	IGKC
A/Cal	cal_probe	VAX1	Vaccination D28	TRUE	mem	IGHV1-46*01	IGHD6-13*01	IGHJ4*02	IGHG1	IGLV2-8*01	IGLJ2*01	IGLC
A/Cal	cal_probe	VAX1	Vaccination D28	FALSE	mem	IGHV4-38-2*02		IGHJ6*02	IGHM	IGKV3-20*01	IGKJ4*01	IGKC
A/Cal	cal_probe	VAX1	Vaccination D28	FALSE	naive	IGHV3-23*01	IGHD6-13*01	IGHJ6*02	IGHM	IGKV3-20*01	IGKJ1*01	IGKC
B/Phu	phu_probe	VAX2	Vaccination D28	TRUE	mem	IGHV3-13*01		IGHJ6*02	IGHM	IGKV2-30*01	IGKJ4*01	IGKC
B/Phu	phu_probe	VAX2	Vaccination D28	TRUE	mem	IGHV3-13*01		IGHJ4*02	IGHM	IGKV1-27*01	IGKJ3*01	IGKC
B/Phu	phu_clonal	VAX2	Vaccination D28	TRUE	mem	IGHV3-30*04	IGHD6-19*01	IGHJ3*01	IGHM	IGKV1-5*03	IGKJ2*01	IGKC
A/Cal	cal_probe	VAX1	Vaccination D28	FALSE	naive	IGHV3-15*01	IGHD1-26*01	IGHJ4*02	IGHM	IGLV7-46*04	IGLJ2*01	IGLC
B/Phu	phu_probe	VAX1	Vaccination D28	FALSE	mem	IGHV3-15*01		IGHJ4*02	IGHG1	IGKV1-5*03	IGKJ2*01	IGKC
B/Phu	phu_probe	VAX1	Vaccination D28	FALSE	naive	IGHV3-33*01		IGHJ4*02	IGHM	IGKV3-15*01	IGKJ4*01	IGKC
A/Cal	cal_probe	VAX1	Vaccination D28	FALSE	naive	IGHV3-33*01	IGHD3-10*01	IGHJ5*02	IGHM	IGKV1-8*03	IGKJ4*01	IGKC
B/Phu	phu_probe	VAX2	Vaccination D28	TRUE	mem	IGHV5-51*01	IGHD5-12*01	IGHJ5*01	IGHG3	IGKV3-15*01	IGKJ1*01	IGKC
B/Phu	phu_probe	VAX2	Vaccination D28	FALSE	mem	IGHV3-30-3*01	IGHD3-3*01	IGHJ4*02	IGHG1	IGLV6-57*04	IGLJ2*01	IGLC
A/Cal	cal_probe	VAX1	Vaccination D28	TRUE	atypical	IGHV1-2*04	IGHD2-15*01	IGHJ4*02	IGHG1	IGLV2-8*01	IGLJ2*01	IGLC
A/Cal	cal_probe	VAX2	Vaccination D28	FALSE	mem	IGHV3-21*01		IGHJ6*02	IGHG3	IGLV2-14*03	IGLJ2*01	IGLC
B/Phu	phu_probe	VAX2	Vaccination D28	TRUE	mem	IGHV3-15*01		IGHJ4*01	IGHM	IGKV3-11*01	IGKJ2*02	IGKC
B/Phu	phu_probe	VAX2	Vaccination D28	TRUE	naive	IGHV3-48*03	IGHD4-17*01	IGHJ4*02	IGHG1	IGKV2-28*01	IGKJ5*01	IGKC
A/Cal	cal_probe	VAX1	Vaccination D28	FALSE	naive	IGHV4-34*01	IGHD3-10*01	IGHJ6*03	IGHM	IGLV1-44*01	IGLJ1*01	IGLC1
A/Cal	cal_probe	VAX1	Vaccination D28	FALSE	mem	IGHV1-46*01		IGHJ5*02	IGHG1	IGLV2-8*01	IGLJ1*01	IGLC1
B/Phu	phu_probe	VAX1	Vaccination D28	TRUE	mem	IGHV3-23*01		IGHJ4*02	IGHA1	IGKV4-1*02	IGKJ3*01	IGKC
B/Phu	phu_probe	VAX1	Vaccination D28	FALSE	naive	IGHV3-33*01	IGHD3-16*02	IGHJ4*02	IGHM	IGLV6-57*02	IGLJ2*01	IGLC3
B/Phu	phu_probe	VAX2	Vaccination D28	TRUE	mem	IGHV3-15*07	IGHD3/OR15-3a*01	IGHJ6*02	IGHM	IGKV3-11*01	IGKJ3*01	IGKC
B/Phu	phu_probe	VAX2	Vaccination D28	TRUE	mem	IGHV3-13*01		IGHJ6*02	IGHM	IGKV2-30*01	IGKJ4*01	IGKC
B/Phu	phu_probe	VAX1	Vaccination D28	FALSE	mem	IGHV3-7*03		IGHJ4*02	IGHA1	IGKV3-15*01	IGKJ2*01	IGKC
A/Cal	cal_probe	VAX1	Vaccination D28	FALSE	mem	IGHV3-30*18	IGHD4-17*01	IGHJ6*02	IGHG1	IGLV3-21*02	IGLJ2*01	IGLC
A/Cal	cal_probe	VAX1	Vaccination D28	TRUE	mem	IGHV1-46*01		IGHJ3*02	IGHG1	IGLV2-8*01	IGLJ2*01	IGLC
B/Phu	phu_probe	VAX1	Vaccination D28	TRUE	mem	IGHV4-30-2*01	IGHD1-26*01	IGHJ4*02	IGHG1	IGKV1-5*03	IGKJ2*03	IGKC
B/Phu	phu_probe	VAX1	Vaccination D28	TRUE	atypical	IGHV3-23*05		IGHJ4*02	IGHA1	IGKV4-1*02	IGKJ3*01	IGKC
B/Phu	phu_probe	VAX2	Vaccination D28	TRUE	mem	IGHV3-48*03	IGHD4-17*01	IGHJ5*02	IGHG1	IGKV1-39*01	IGKJ3*01	IGKC
B/Phu	phu_probe	VAX2	Vaccination D28	FALSE	naive	IGHV3-33*01		IGHJ4*02	IGHM	IGLV2-14*03	IGLJ3*02	IGLC3
B/Phu	phu_probe	VAX1	Vaccination D28	FALSE	mem	IGHV2-70*04		IGHJ4*02	IGHM	IGLV2-14*03	IGLJ3*02	IGLC
B/Phu	phu_probe	VAX2	Vaccination D28	TRUE	mem	IGHV3-13*01		IGHJ6*02	IGHM	IGKV2-30*01	IGKJ4*01	IGKC
B/Phu	phu_probe	VAX1	Vaccination D28	FALSE	atypical	IGHV4-39*07		IGHJ4*02	IGHG1	IGKV1-9*01	IGKJ5*01	IGKC
B/Phu	phu_probe	VAX1	Vaccination D28	FALSE	mem	IGHV5-10-1*03	IGHD2-2*01	IGHJ6*02	IGHA1	IGKV1-5*01	IGKJ1*01	IGKC
A/Cal	cal_probe	VAX1	Vaccination D28	FALSE	naive	IGHV4-4*02	IGHD3-22*01	IGHJ4*02	IGHM	IGKV3-15*01	IGKJ1*01	IGKC
A/Cal	cal_probe	VAX1	Vaccination D28	TRUE	mem	IGHV1-46*01		IGHJ6*02	IGHG1	IGLV2-8*01	IGLJ2*01	IGLC
B/Phu	phu_probe	VAX1	Vaccination D28	TRUE	mem	IGHV5-51*01	IGHD2-2*01	IGHJ6*02	IGHG1	IGLV3-25*03	IGLJ2*01	IGLC
A/Cal	cal_probe	VAX1	Vaccination D28	FALSE	mem	IGHV1-24*01	IGHD3-9*01	IGHJ4*02	IGHG1	IGKV3-15*01	IGKJ2*02	IGKC
B/Phu	phu_probe	VAX2	Vaccination D28	TRUE	mem	IGHV3-7*03	IGHD4-17*01	IGHJ4*02	IGHM	IGKV3D-20*01	IGKJ1*01	IGKC
B/Phu	phu_probe	VAX2	Vaccination D28	TRUE	mem	IGHV3-53*02		IGHJ5*02	IGHM	IGKV3-20*01	IGKJ2*01	IGKC
B/Phu	phu_probe	VAX1	Vaccination D28	FALSE	naive	IGHV1-3*01	IGHD3-9*01	IGHJ4*02	IGHM	IGKV3-20*01	IGKJ1*01	IGKC
B/Phu	phu_probe	VAX2	Vaccination D28	TRUE	mem	IGHV1-3*01		IGHJ4*02	IGHM	IGLV7-43*01	IGLJ3*02	IGLC3
B/Phu	phu_probe	VAX1	Vaccination D28	TRUE	atypical	IGHV3-74*01		IGHJ6*02	IGHG1	IGKV1-33*01	IGKJ4*01	IGKC
A/Cal	cal_probe	VAX2	Vaccination D28	FALSE	mem	IGHV3-33*01		IGHJ6*02	IGHG3	IGLV1-47*01	IGLJ3*02	IGLC3
B/Phu	phu_probe	VAX1	Vaccination D28	FALSE	mem	IGHV3-30*04		IGHJ6*03	IGHG1	IGKV1-33*01	IGKJ4*01	IGKC
A/Cal	cal_probe	VAX1	Vaccination D28	TRUE	mem	IGHV5-10-1*03		IGHJ6*02	IGHG1	IGKV1-9*01	IGKJ2*01	IGKC
B/Phu	phu_probe	VAX2	Vaccination D28	FALSE	mem	IGHV3-33*01	IGHD6-6*01	IGHJ4*02	IGHM	IGLV3-1*01	IGLJ2*01	IGLC
B/Phu	phu_probe	VAX1	Vaccination D28	FALSE	naive	IGHV3-69-1*01	IGHD2-15*01	IGHJ4*02	IGHM	IGKV1-5*03	IGKJ2*01	IGKC
A/Cal	cal_probe	VAX2	Vaccination D28	FALSE	naive	IGHV4-30-2*01	IGHD2-21*02	IGHJ5*02	IGHM	IGKV1-8*01	IGKJ2*01	IGKC
A/Cal	cal_probe	VAX1	Vaccination D28	FALSE	mem	IGHV3-30*18		IGHJ4*02	IGHG1	IGKV3-15*01	IGKJ3*01	IGKC
B/Phu	phu_probe	VAX1	Vaccination D28	FALSE	naive	IGHV3-23*01	IGHD3-16*02	IGHJ4*02	IGHM	IGKV4-1*02	IGKJ2*01	IGKC
B/Phu	phu_probe	VAX2	Vaccination D28	FALSE	mem	IGHV3-48*02	IGHD3-10*01	IGHJ4*02	IGHG1	IGKV1-9*01	IGKJ2*01	IGKC
A/Cal	cal_probe	VAX1	Vaccination D28	FALSE	atypical	IGHV4-39*01		IGHJ4*02	IGHG1	IGLV1-44*01	IGLJ1*01	IGLC1
A/Cal	cal_probe	VAX2	Vaccination D28	FALSE	mem	IGHV3-23*01	IGHD3-3*01	IGHJ4*02	IGHG1	IGLV3-21*04	IGLJ2*01	IGLC
B/Phu	phu_probe	VAX1	Vaccination D28	FALSE	naive	IGHV3-23*01	IGHD6-19*01	IGHJ4*02	IGHM	IGKV6-21*01	IGKJ1*01	IGKC
A/Cal	cal_probe	VAX1	Vaccination D28	FALSE	atypical	IGHV4-59*01		IGHJ6*03	IGHA1	IGLV3-19*01	IGLJ2*01	IGLC
B/Phu	phu_probe	VAX1	Vaccination D28	FALSE	mem	IGHV5-51*01	IGHD2-2*02	IGHJ4*02	IGHM	IGLV2-8*01	IGLJ2*01	IGLC
B/Phu	phu_probe	VAX1	Vaccination D28	FALSE	mem	IGHV1-69*01	IGHD4/OR15-4a*01	IGHJ1*01	IGHG1	IGKV1-5*03	IGKJ1*01	IGKC
A/Cal	cal_probe	VAX1	Vaccination D28	FALSE	mem	IGHV3-74*01		IGHJ5*02	IGHM	IGKV3-11*01	IGKJ4*01	IGKC
A/Cal	cal_probe	VAX1	Vaccination D28	FALSE	atypical	IGHV3-30-3*01		IGHJ4*02	IGHM	IGLV3-10*01	IGLJ3*02	IGLC
B/Phu	phu_probe	VAX2	Vaccination D28	TRUE	mem	IGHV3-15*07	IGHD3-3*01	IGHJ4*02	IGHM	IGKV3-11*01	IGKJ4*01	IGKC
A/Cal	cal_probe	VAX1	Vaccination D28	TRUE	mem	IGHV1-46*01		IGHJ4*02	IGHG1	IGLV2-8*01	IGLJ2*01	IGLC
A/Cal	cal_probe	VAX1	Vaccination D28	FALSE	naive	IGHV5-51*01	IGHD1-26*01	IGHJ3*02	IGHM	IGLV2-14*01	IGLJ2*01	IGLC
A/Cal	cal_probe	VAX2	Vaccination D28	FALSE	naive	IGHV3-23*04	IGHD1-26*01	IGHJ4*02	IGHM	IGKV1-5*03	IGKJ1*01	IGKC
B/Phu	phu_probe	VAX1	Vaccination D28	TRUE	atypical	IGHV3-15*01	IGHD3-16*02	IGHJ4*02	IGHG1	IGLV6-57*02	IGLJ3*02	IGLC3
A/Cal	cal_probe	VAX1	Vaccination D28	FALSE	mem	IGHV1-3*01		IGHJ4*02	IGHM	IGKV3-20*01	IGKJ1*01	IGKC
B/Phu	phu_probe	VAX2	Vaccination D28	TRUE	atypical	IGHV4-34*01	IGHD3-10*01	IGHJ6*02	IGHM	IGLV3-1*01	IGLJ2*01	IGLC
A/Cal	cal_probe	VAX1	Vaccination D28	FALSE	naive	IGHV3-30*18	IGHD6-6*01	IGHJ6*03	IGHM	IGKV1-5*01	IGKJ1*01	IGKC
A/Cal	cal_probe	VAX1	Vaccination D28	TRUE	mem	IGHV3-21*01		IGHJ6*03	IGHG1	IGKV3-15*01	IGKJ1*01	IGKC
A/Cal	cal_probe	VAX1	Vaccination D28	FALSE	mem	IGHV1-46*01		IGHJ4*02	IGHG1	IGLV2-8*01	IGLJ3*02	IGLC
B/Phu	phu_probe	VAX2	Vaccination D28	TRUE	mem	IGHV3-13*04	IGHD2-8*01	IGHJ5*02	IGHM	IGKV2-24*01	IGKJ4*01	IGKC
A/Cal	cal_probe	VAX2	Vaccination D28	FALSE	mem	IGHV1-18*01	IGHD4-17*01	IGHJ4*02	IGHG1	IGLV2-14*03	IGLJ1*01	IGLC1
B/Phu	phu_probe	VAX1	Vaccination D28	FALSE	mem	IGHV4-38-2*01		IGHJ4*02	IGHD	IGLV6-57*02	IGLJ3*02	IGLC
A/Cal	cal_probe	VAX1	Vaccination D28	TRUE	mem	IGHV1-46*01		IGHJ4*02	IGHG1	IGLV2-8*01	IGLJ2*01	IGLC
B/Phu	phu_probe	VAX1	Vaccination D28	TRUE	mem	IGHV5-10-1*03	IGHD1-26*01	IGHJ6*02	IGHM	IGKV3-20*01	IGKJ1*01	IGKC
B/Phu	phu_probe	VAX2	Vaccination D28	TRUE	mem	IGHV3-15*07	IGHD3-3*01	IGHJ6*02	IGHM	IGKV3-11*01	IGKJ2*01	IGKC
A/Cal	cal_probe	VAX1	Vaccination D28	FALSE	naive	IGHV4-4*02	IGHD6-13*01	IGHJ6*02	IGHD	IGKV3-20*01	IGKJ1*01	IGKC
A/Cal	cal_probe	VAX1	Vaccination D28	TRUE	mem	IGHV3-11*06		IGHJ6*02	IGHG1	IGLV2-8*01	IGLJ2*01	IGLC
B/Phu	phu_probe	VAX1	Vaccination D28	TRUE	atypical	IGHV4-34*01	IGHD3-22*01	IGHJ1*01	IGHG1	IGKV3-15*01	IGKJ1*01	IGKC
A/Cal	cal_probe	VAX1	Vaccination D28	FALSE	naive	IGHV2-70*15	IGHD6-19*01	IGHJ6*03	IGHM	IGKV1-39*01	IGKJ4*01	IGKC
A/Cal	cal_probe	VAX1	Vaccination D28	FALSE	mem	IGHV4-4*02	IGHD6-19*01	IGHJ4*02	IGHA1	IGKV1-39*01	IGKJ5*01	IGKC
A/Cal	cal_probe	VAX2	Vaccination D28	FALSE	mem	IGHV1-2*04		IGHJ5*02	IGHG1	IGLV6-57*04	IGLJ3*02	IGLC3
A/Cal	cal_probe	VAX2	Vaccination D28	TRUE	mem	IGHV1-3*01	IGHD3-3*01	IGHJ6*02	IGHG3	IGKV2-30*01	IGKJ1*01	IGKC
B/Phu	phu_probe	VAX2	Vaccination D28	FALSE	mem	IGHV3-23*04	IGHD1-26*01	IGHJ4*02	IGHM	IGLV3-25*03	IGLJ2*01	IGLC
A/Cal	cal_probe	VAX1	Vaccination D28	FALSE	atypical	IGHV1-18*01	IGHD6-13*01	IGHJ6*02	IGHG1	IGKV3-20*01	IGKJ1*01	IGKC
B/Phu	phu_probe	VAX2	Vaccination D28	FALSE	mem	IGHV3-53*02	IGHD1-26*01	IGHJ3*02	IGHM	IGLV2-14*03	IGLJ1*01	IGLC1
B/Phu	phu_probe	VAX2	Vaccination D28	TRUE	mem	IGHV3-13*01	IGHD2/OR15-2a*01	IGHJ6*02	IGHM	IGLV1-40*01	IGLJ1*01	IGLC1
B/Phu	phu_probe	VAX2	Vaccination D28	FALSE	mem	IGHV4-34*02		IGHJ4*02	IGHM	IGKV1-27*01	IGKJ3*01	IGKC
A/Cal	cal_probe	VAX2	Vaccination D28	FALSE	mem	IGHV4-4*10	IGHD3-10*01	IGHJ4*02	IGHG1	IGKV3-11*01	IGKJ2*01	IGKC
B/Phu	phu_probe	VAX2	Vaccination D28	TRUE	mem	IGHV3-33*01	IGHD3-10*01	IGHJ3*02	IGHM	IGKV1-39*01	IGKJ4*01	IGKC
A/Cal	cal_probe	VAX1	Vaccination D28	FALSE	naive	IGHV3-48*04	IGHD6-13*01	IGHJ4*02	IGHM	IGKV4-1*02	IGKJ3*01	IGKC
B/Phu	phu_probe	VAX1	Vaccination D28	TRUE	mem	IGHV4-39*07	IGHD3-22*01	IGHJ1*01	IGHG1	IGLV1-40*01	IGLJ3*02	IGLC3
B/Phu	phu_probe	VAX2	Vaccination D28	FALSE	mem	IGHV6-1*01		IGHJ4*02	IGHM	IGKV1-39*01	IGKJ1*01	IGKC
B/Phu	phu_probe	VAX2	Vaccination D28	TRUE	mem	IGHV3-13*01		IGHJ6*02	IGHM	IGKV2-30*01	IGKJ4*01	IGKC
B/Phu	phu_probe	VAX1	Vaccination D28	FALSE	mem	IGHV5-51*01	IGHD2-2*01	IGHJ6*02	IGHA1	IGLV3-25*03	IGLJ2*01	IGLC
B/Phu	phu_probe	VAX2	Vaccination D28	TRUE	mem	IGHV3-13*01		IGHJ6*02	IGHA1	IGKV3-20*01	IGKJ4*01	IGKC
B/Phu	phu_probe	VAX2	Vaccination D28	FALSE	mem	IGHV4-39*01	IGHD6-13*01	IGHJ4*02	IGHG1	IGKV3-20*01	IGKJ1*01	IGKC
B/Phu	phu_probe	VAX2	Vaccination D28	FALSE	mem	IGHV3-30*18		IGHJ4*02	IGHG1	IGLV3-10*01	IGLJ2*01	IGLC
B/Phu	phu_probe	VAX1	Vaccination D28	TRUE	mem	IGHV5-10-1*03		IGHJ6*02	IGHM	IGKV3-20*01	IGKJ1*01	IGKC
B/Phu	phu_probe	VAX1	Vaccination D28	FALSE	mem	IGHV3-15*07		IGHJ4*02	IGHG1	IGKV2-28*01	IGKJ1*01	IGKC
B/Phu	phu_probe	VAX1	Vaccination D28	TRUE	mem	IGHV3-64*01	IGHD4-17*01	IGHJ6*02	IGHG1	IGKV1-5*04	IGKJ1*01	IGKC
A/Cal	cal_probe	VAX1	Vaccination D28	FALSE	atypical	IGHV4-39*07		IGHJ3*02	IGHG1	IGLV2-14*01	IGLJ2*01	IGLC
B/Phu	phu_probe	VAX1	Vaccination D28	FALSE	mem	IGHV4-39*01		IGHJ4*02	IGHA1	IGKV1-33*01	IGKJ4*01	IGKC
B/Phu	phu_probe	VAX1	Vaccination D28	TRUE	mem	IGHV4-30-4*01	IGHD5-12*01	IGHJ5*02	IGHG1	IGKV1-33*01	IGKJ5*01	IGKC
B/Phu	phu_clonal	VAX2	Vaccination D28	TRUE	mem	IGHV3-7*03	IGHD4-17*01	IGHJ4*02	IGHM	IGKV3D-20*01	IGKJ1*01	IGKC
B/Phu	phu_probe	VAX2	Vaccination D28	TRUE	mem	IGHV3-15*07	IGHD3-3*01	IGHJ6*02	IGHM	IGKV3-11*01	IGKJ3*01	IGKC
B/Phu	phu_probe	VAX2	Vaccination D28	TRUE	mem	IGHV3-53*02		IGHJ5*02	IGHM	IGKV3-20*01	IGKJ2*01	IGKC
B/Phu	phu_probe	VAX1	Vaccination D28	TRUE	atypical	IGHV4-30-4*01	IGHD5-18*01	IGHJ5*02	IGHA1	IGKV1-33*01	IGKJ5*01	IGKC
B/Phu	phu_probe	VAX2	Vaccination D28	TRUE	mem	IGHV1-46*01	IGHD3-3*01	IGHJ4*02	IGHG1	IGLV1-40*01	IGLJ2*01	IGLC3
B/Phu	phu_probe	VAX1	Vaccination D28	FALSE	atypical	IGHV1-18*01		IGHJ3*02	IGHA1	IGLV6-57*02	IGLJ3*02	IGLC
B/Phu	phu_probe	VAX1	Vaccination D28	TRUE	mem	IGHV1-69*01		IGHJ1*01	IGHG1	IGLV6-57*02	IGLJ3*02	IGLC3
B/Phu	phu_probe	VAX2	Vaccination D28	TRUE	mem	IGHV3-53*02		IGHJ5*02	IGHM	IGKV3-20*01	IGKJ2*01	IGKC
B/Phu	phu_probe	VAX2	Vaccination D28	TRUE	mem	IGHV3-13*01		IGHJ6*02	IGHM	IGKV1-16*02	IGKJ2*01	IGKC
B/Phu	phu_probe	VAX1	Vaccination D28	TRUE	mem	IGHV3-33*01	IGHD2-2*01	IGHJ4*02	IGHG1	IGLV3-21*02	IGLJ3*02	IGLC3
B/Phu	phu_probe	VAX2	Vaccination D28	TRUE	mem	IGHV3-13*01	IGHD2-21*01	IGHJ4*02	IGHM	IGKV1-27*01	IGKJ3*01	IGKC
A/Cal	cal_probe	VAX1	Vaccination D28	FALSE	mem	IGHV3-30*18	IGHD5/OR15-5a*01	IGHJ4*02	IGHM	IGKV4-1*01	IGKJ2*01	IGKC
A/Cal	cal_probe	VAX1	Vaccination D28	TRUE	mem	IGHV2-70*01		IGHJ4*02	IGHG1	IGLV3-9*01	IGLJ2*01	IGLC
B/Phu	phu_clonal	VAX2	Vaccination D28	TRUE	mem	IGHV1-46*01		IGHJ4*02	IGHM	IGKV2-24*01	IGKJ1*01	IGKC
B/Phu	phu_probe	VAX1	Vaccination D28	FALSE	mem	IGHV4-39*07	IGHD3-22*01	IGHJ1*01	IGHG1	IGLV1-40*01	IGLJ2*01	IGLC3
B/Phu	phu_probe	VAX1	Vaccination D28	FALSE	naive	IGHV3-23*01	IGHD1-26*01	IGHJ4*02	IGHM	IGLV2-23*02	IGLJ2*01	IGLC
A/Cal	cal_probe	VAX1	Vaccination D28	FALSE	naive	IGHV3-30-3*01	IGHD3-22*01	IGHJ4*02	IGHM	IGLV3-1*01	IGLJ2*01	IGLC
A/Cal	cal_probe	VAX2	Vaccination D28	FALSE	naive	IGHV3-21*01	IGHD6-13*01	IGHJ6*02	IGHM	IGKV3-11*01	IGKJ2*01	IGKC
B/Phu	phu_probe	VAX1	Vaccination D28	FALSE	atypical	IGHV5-51*01	IGHD3-9*01	IGHJ4*02	IGHG2	IGLV3-25*03	IGLJ3*02	IGLC
B/Phu	phu_probe	VAX2	Vaccination D28	TRUE	mem	IGHV1-18*01		IGHJ5*01	IGHG1	IGKV3-11*01	IGKJ3*01	IGKC
B/Phu	phu_probe	VAX2	Vaccination D28	TRUE	mem	IGHV1-3*01		IGHJ4*02	IGHM	IGLV7-43*01	IGLJ3*02	IGLC3
B/Phu	phu_probe	VAX2	Vaccination D28	FALSE	mem	IGHV3-7*03	IGHD4-17*01	IGHJ1*01	IGHM	IGKV3D-20*01	IGKJ1*01	IGKC
A/Cal	cal_probe	VAX1	Vaccination D28	FALSE	mem	IGHV3-23*01		IGHJ4*02	IGHA2	IGKV3-15*01	IGKJ1*01	IGKC
B/Phu	phu_probe	VAX1	Vaccination D28	FALSE	naive	IGHV5-10-1*03		IGHJ4*02	IGHM	IGKV3-20*01	IGKJ2*01	IGKC
B/Phu	phu_probe	VAX2	Vaccination D28	TRUE	mem	IGHV3-13*01		IGHJ4*02	IGHM	IGKV1-27*01	IGKJ3*01	IGKC
A/Cal	cal_probe	VAX1	Vaccination D28	FALSE	naive	IGHV4-34*01		IGHJ6*04	IGHM	IGLV2-23*02	IGLJ2*01	IGLC
B/Phu	phu_probe	VAX2	Vaccination D28	FALSE	mem	IGHV1-69*01		IGHJ6*02	IGHG1	IGLV3-21*04	IGLJ3*02	IGLC3
B/Phu	phu_probe	VAX2	Vaccination D28	TRUE	mem	IGHV3-7*03		IGHJ4*02	IGHM	IGKV3D-20*01	IGKJ1*01	IGKC
B/Phu	phu_probe	VAX2	Vaccination D28	FALSE	mem	IGHV3-15*07		IGHJ6*02	IGHG1	IGLV3-1*01	IGLJ1*01	IGLC1
A/Cal	cal_probe	VAX1	Vaccination D28	FALSE	mem	IGHV3-7*03		IGHJ4*02	IGHA1	IGLV4-69*01	IGLJ3*02	IGLC
A/Cal	cal_probe	VAX1	Vaccination D28	FALSE	naive	IGHV3-30*18		IGHJ2*01	IGHM	IGLV2-14*03	IGLJ1*01	IGLC1
B/Phu	phu_probe	VAX1	Vaccination D28	FALSE	naive	IGHV3-53*04	IGHD3-3*01	IGHJ6*02	IGHM	IGKV3-20*01	IGKJ3*01	IGKC
B/Phu	phu_probe	VAX2	Vaccination D28	TRUE	mem	IGHV3-33*01	IGHD3-10*01	IGHJ3*02	IGHM	IGKV1-39*01	IGKJ4*01	IGKC
A/Cal	cal_probe	VAX1	Vaccination D28	FALSE	mem	IGHV4-39*01	IGHD3-10*01	IGHJ4*02	IGHM	IGKV3-11*01	IGKJ1*01	IGKC
A/Cal	cal_probe	VAX1	Vaccination D28	FALSE	mem	IGHV4-39*07	IGHD2-8*01	IGHJ6*02	IGHM	IGKV1-39*01	IGKJ3*01	IGKC
B/Phu	phu_probe	VAX1	Vaccination D28	FALSE	mem	IGHV5-51*01	IGHD2-2*02	IGHJ6*02	IGHG1	IGLV3-25*03	IGLJ3*02	IGLC
B/Phu	phu_probe	VAX1	Vaccination D28	TRUE	atypical	IGHV5-51*01	IGHD2-21*01	IGHJ6*02	IGHG1	IGLV3-25*03	IGLJ3*02	IGLC
A/Cal	cal_probe	VAX1	Vaccination D28	FALSE	mem	IGHV4-59*01	IGHD3-22*01	IGHJ6*04	IGHG1	IGKV3-11*01	IGKJ1*01	IGKC
B/Phu	phu_probe	VAX2	Vaccination D28	FALSE	naive	IGHV3-23*01	IGHD2-15*01	IGHJ4*02	IGHM	IGLV3-1*01	IGLJ2*01	IGLC
A/Cal	cal_probe	VAX1	Vaccination D28	FALSE	mem	IGHV1-18*01		IGHJ3*02	IGHM	IGKV1-13*02	IGKJ5*01	IGKC
B/Phu	phu_probe	VAX2	Vaccination D28	TRUE	mem	IGHV4-34*02		IGHJ5*02	IGHM	IGKV2-28*01	IGKJ4*01	IGKC
B/Phu	phu_probe	VAX2	Vaccination D28	FALSE	mem	IGHV3-13*05	IGHD2/OR15-2a*01	IGHJ6*02	IGHM	IGLV2-14*03	IGLJ3*02	IGLC
A/Cal	cal_probe	VAX1	Vaccination D28	TRUE	mem	IGHV3-53*01	IGHD4-17*01	IGHJ2*01	IGHG1	IGLV2-8*01	IGLJ2*01	IGLC
A/Cal	cal_probe	VAX1	Vaccination D28	FALSE	mem	IGHV2-70*17		IGHJ6*02	IGHG1	IGLV1-47*01	IGLJ2*01	IGLC
A/Cal	cal_probe	VAX2	Vaccination D28	FALSE	mem	IGHV1-2*04	IGHD2-15*01	IGHJ5*02	IGHM	IGLV3-25*03	IGLJ2*01	IGLC
B/Phu	phu_probe	VAX2	Vaccination D28	TRUE	mem	IGHV3-13*01	IGHD2/OR15-2a*01	IGHJ5*02	IGHM	IGKV3-20*01	IGKJ2*01	IGKC
B/Phu	phu_probe	VAX2	Vaccination D28	TRUE	mem	IGHV3-13*01	IGHD2-21*01	IGHJ4*02	IGHM	IGKV1-27*01	IGKJ3*01	IGKC
B/Phu	phu_probe	VAX1	Vaccination D28	FALSE	naive	IGHV3-53*04	IGHD6-19*01	IGHJ2*01	IGHM	IGKV3-15*01	IGKJ2*01	IGKC
A/Cal	cal_probe	VAX1	Vaccination D28	FALSE	mem	IGHV2-70*01	IGHD4-17*01	IGHJ4*02	IGHA1	IGLV3-9*01	IGLJ1*01	IGLC1
B/Phu	phu_probe	VAX1	Vaccination D28	TRUE	atypical	IGHV3-74*01		IGHJ6*02	IGHG1	IGKV1-33*01	IGKJ4*01	IGKC
B/Phu	phu_probe	VAX2	Vaccination D28	FALSE	mem	IGHV3-48*03	IGHD4-17*01	IGHJ4*02	IGHG1	IGKV1-27*01	IGKJ1*01	IGKC
B/Phu	phu_probe	VAX2	Vaccination D28	FALSE	mem	IGHV3-13*01		IGHJ6*02	IGHM	IGLV2-23*02	IGLJ3*02	IGLC
B/Phu	phu_probe	VAX1	Vaccination D28	TRUE	atypical	IGHV4-34*01	IGHD3-22*01	IGHJ1*01	IGHG1	IGKV3-15*01	IGKJ1*01	IGKC
B/Phu	phu_probe	VAX1	Vaccination D28	TRUE	atypical	IGHV4-59*08		IGHJ4*02	IGHM	IGKV4-1*01	IGKJ1*01	IGKC
B/Phu	phu_probe	VAX1	Vaccination D28	TRUE	atypical	IGHV1-2*02		IGHJ6*02	IGHG1	IGKV1-39*01	IGKJ3*01	IGKC
A/Cal	cal_probe	VAX2	Vaccination D28	FALSE	mem	IGHV3-30-3*01	IGHD3-22*01	IGHJ1*01	IGHM	IGLV10-54*01	IGLJ3*02	IGLC3
A/Cal	cal_probe	VAX1	Vaccination D28	TRUE	mem	IGHV3-33*06	IGHD6-13*01	IGHJ4*02	IGHM	IGKV1-9*03	IGKJ4*01	IGKC
A/Cal	cal_probe	VAX1	Vaccination D28	TRUE	mem	IGHV3-7*03	IGHD2-15*01	IGHJ4*02	IGHG1	IGKV3-15*01	IGKJ4*01	IGKC
B/Phu	phu_probe	VAX1	Vaccination D28	TRUE	mem	IGHV5-51*01	IGHD2-2*01	IGHJ6*02	IGHG1	IGLV3-25*03	IGLJ2*01	IGLC
B/Phu	phu_clonal	VAX2	Vaccination D28	TRUE	mem	IGHV1-46*01		IGHJ4*02	IGHM	IGKV2-24*01	IGKJ1*01	IGKC
B/Phu	phu_probe	VAX1	Vaccination D28	FALSE	atypical	IGHV3-23*01	IGHD5-24*01	IGHJ5*02		IGKV1-39*01	IGKJ2*01	IGKC
A/Cal	cal_probe	VAX1	Vaccination D28	TRUE	mem	IGHV5-51*01		IGHJ5*02	IGHG1	IGLV3-21*02	IGLJ3*02	IGLC
B/Phu	phu_probe	VAX2	Vaccination D28	FALSE	mem	IGHV3-30*04		IGHJ4*02	IGHG1	IGLV6-57*04	IGLJ2*01	IGLC
A/Cal	cal_probe	VAX1	Vaccination D28	FALSE	atypical	IGHV4-59*01		IGHJ6*03	IGHA1	IGLV3-19*01	IGLJ3*02	IGLC
A/Cal	cal_clonal	VAX2	Vaccination D28	TRUE	mem	IGHV5-10-1*03		IGHJ6*02	IGHG3	IGKV1-9*01	IGKJ1*01	IGKC
A/Cal	cal_probe	VAX1	Vaccination D28	FALSE	mem	IGHV4-34*01		IGHJ3*02	IGHA1	IGLV3-9*01	IGLJ1*01	IGLC1
B/Phu	phu_probe	VAX2	Vaccination D28	FALSE	naive	IGHV3-33*01		IGHJ6*02	IGHM	IGLV2-23*02	IGLJ2*01	IGLC
A/Cal	cal_probe	VAX2	Vaccination D28	FALSE	naive	IGHV4-39*01	IGHD3-22*01	IGHJ4*02	IGHM	IGKV4-1*01	IGKJ5*01	IGKC
B/Phu	phu_probe	VAX2	Vaccination D28	FALSE	mem	IGHV3-23*01	IGHD3-16*01	IGHJ6*02	IGHG1	IGKV1-9*01	IGKJ4*01	IGKC
A/Cal	cal_probe	VAX1	Vaccination D28	TRUE	mem	IGHV3-49*03		IGHJ4*02	IGHG1	IGKV3-15*01	IGKJ3*01	IGKC
B/Phu	phu_probe	VAX1	Vaccination D28	FALSE	mem	IGHV3-23*01	IGHD3-10*01	IGHJ4*02	IGHM	IGLV1-47*01	IGLJ3*02	IGLC3
A/Cal	cal_probe	VAX1	Vaccination D28	TRUE	atypical	IGHV1-18*01		IGHJ4*02	IGHG1	IGKV3-15*01	IGKJ1*01	IGKC
B/Phu	phu_probe	VAX2	Vaccination D28	FALSE	mem	IGHV3-13*01	IGHD2-2*01	IGHJ3*02	IGHM	IGKV1-27*01	IGKJ3*01	IGKC
A/Cal	cal_probe	VAX1	Vaccination D28	TRUE	mem	IGHV3-23*01	IGHD6-19*01	IGHJ5*02	IGHG1	IGKV3-15*01	IGKJ2*01	IGKC
B/Phu	phu_probe	VAX1	Vaccination D28	FALSE	atypical	IGHV1-46*01	IGHD2-2*03	IGHJ6*02	IGHA1	IGKV2-28*01	IGKJ2*01	IGKC
A/Cal	cal_probe	VAX1	Vaccination D28	TRUE	mem	IGHV5-10-1*03	IGHD3-10*01	IGHJ6*02	IGHG1	IGKV1-9*03	IGKJ2*01	IGKC
A/Cal	cal_probe	VAX2	Vaccination D28	FALSE	mem	IGHV3-30-3*01	IGHD1-26*01	IGHJ6*02	IGHM	IGLV1-44*01	IGLJ2*01	IGLC
B/Phu	phu_probe	VAX2	Vaccination D28	FALSE	mem	IGHV3-48*03		IGHJ4*02	IGHG3	IGLV3-19*01	IGLJ2*01	IGLC
B/Phu	phu_probe	VAX2	Vaccination D28	FALSE	mem	IGHV3-30*18		IGHJ1*01	IGHG1	IGLV1-40*01	IGLJ2*01	IGLC
A/Cal	cal_probe	VAX1	Vaccination D28	FALSE	atypical	IGHV5-10-1*03		IGHJ4*02	IGHA1	IGKV3-15*01	IGKJ2*01	IGKC
B/Phu	phu_probe	VAX1	Vaccination D28	FALSE	mem	IGHV1-46*01		IGHJ4*02	IGHA1	IGLV3-19*01	IGLJ2*01	IGLC
B/Phu	phu_probe	VAX2	Vaccination D28	TRUE	mem	IGHV1-46*01		IGHJ4*02	IGHM	IGKV2-24*01	IGKJ1*01	IGKC
B/Phu	phu_probe	VAX2	Vaccination D28	TRUE	mem	IGHV3-7*03	IGHD4-17*01	IGHJ4*02	IGHM	IGKV3D-20*01	IGKJ1*01	IGKC
B/Phu	phu_probe	VAX2	Vaccination D28	FALSE	mem	IGHV3-49*04		IGHJ6*02	IGHG1	IGLV1-40*01	IGLJ1*01	IGLC1
B/Phu	phu_probe	VAX2	Vaccination D28	TRUE	mem	IGHV3-21*01	IGHD3-22*01	IGHJ4*02	IGHG1	IGKV1-5*03	IGKJ1*01	IGKC
A/Cal	cal_probe	VAX2	Vaccination D28	FALSE	naive	IGHV5-10-1*03	IGHD3-22*01	IGHJ3*02	IGHM	IGLV3-9*01	IGLJ2*01	IGLC
B/Phu	phu_probe	VAX1	Vaccination D28	TRUE	atypical	IGHV3-15*01	IGHD3-16*02	IGHJ4*02	IGHG1	IGLV6-57*02	IGLJ3*02	IGLC3
B/Phu	phu_probe	VAX2	Vaccination D28	TRUE	mem	IGHV4-59*01	IGHD3-22*01	IGHJ3*02	IGHG1	IGKV1-39*01	IGKJ4*01	IGKC
B/Phu	phu_probe	VAX1	Vaccination D28	TRUE	mem	IGHV3-11*06	IGHD2-21*02	IGHJ4*02	IGHG2	IGLV7-46*01	IGLJ2*01	IGLC
B/Phu	phu_probe	VAX2	Vaccination D28	TRUE	mem	IGHV3-13*01		IGHJ6*02	IGHM	IGKV2-28*01	IGKJ5*01	IGKC
A/Cal	cal_probe	VAX1	Vaccination D28	TRUE	mem	IGHV3-30*18	IGHD4-17*01	IGHJ6*02	IGHG1	IGLV3-21*02	IGLJ2*01	IGLC
B/Phu	phu_probe	VAX2	Vaccination D28	TRUE	mem	IGHV1-46*01		IGHJ4*02	IGHA1	IGKV2-24*01	IGKJ1*01	IGKC
B/Phu	phu_probe	VAX2	Vaccination D28	TRUE	mem	IGHV3-7*03	IGHD4-17*01	IGHJ4*02	IGHM	IGKV3D-20*01	IGKJ1*01	IGKC
A/Cal	cal_probe	VAX1	Vaccination D28	TRUE	mem	IGHV3-23*01	IGHD6-19*01	IGHJ5*02	IGHG1	IGKV3-15*01	IGKJ2*01	IGKC
B/Phu	phu_probe	VAX1	Vaccination D28	FALSE	mem	IGHV5-10-1*03		IGHJ6*03	IGHA1	IGKV3-20*01	IGKJ4*01	IGKC
A/Cal	cal_probe	VAX1	Vaccination D28	FALSE	transitional	IGHV3-30*18	IGHD3-3*01	IGHJ6*02	IGHM	IGKV1-39*01	IGKJ1*01	IGKC
B/Phu	phu_probe	VAX2	Vaccination D28	FALSE	mem	IGHV3-30-3*01	IGHD2-2*02	IGHJ6*02	IGHM	IGKV3-20*01	IGKJ4*01	IGKC
A/Cal	cal_probe	VAX1	Vaccination D28	FALSE	naive	IGHV3-21*01	IGHD5-18*01	IGHJ3*02	IGHM	IGKV1-5*03	IGKJ1*01	IGKC
B/Phu	phu_probe	VAX2	Vaccination D28	FALSE	mem	IGHV1-46*01		IGHJ4*02	IGHM	IGLV3-19*01	IGLJ2*01	IGLC
B/Phu	phu_probe	VAX2	Vaccination D28	FALSE	mem	IGHV2-70*13	IGHD5-24*01	IGHJ4*02	IGHG1	IGLV1-40*01	IGLJ3*02	IGLC
B/Phu	phu_probe	VAX2	Vaccination D28	TRUE	mem	IGHV4-59*01	IGHD5-12*01	IGHJ6*02	IGHG1	IGKV1-5*03	IGKJ3*01	IGKC
A/Cal	cal_probe	VAX1	Vaccination D28	FALSE	naive	IGHV3-33*01		IGHJ4*02	IGHM	IGKV1-17*01	IGKJ1*01	IGKC
B/Phu	phu_probe	VAX2	Vaccination D28	TRUE	mem	IGHV3-33*01	IGHD3-10*01	IGHJ3*02	IGHM	IGKV1-39*01	IGKJ4*01	IGKC
A/Cal	cal_probe	VAX1	Vaccination D28	TRUE	mem	IGHV5-51*01		IGHJ5*02	IGHG1	IGLV3-21*02	IGLJ2*01	IGLC
A/Cal	cal_probe	VAX2	Vaccination D28	FALSE	naive	IGHV1-69*01		IGHJ6*02	IGHM	IGKV3-20*01	IGKJ1*01	IGKC
B/Phu	phu_probe	VAX1	Vaccination D28	FALSE	naive	IGHV1-18*01		IGHJ4*02	IGHM	IGLV1-44*01	IGLJ2*01	IGLC
A/Cal	cal_probe	VAX1	Vaccination D28	FALSE	mem	IGHV3-49*03		IGHJ5*02	IGHM	IGLV2-14*01	IGLJ3*02	IGLC3
A/Cal	cal_probe	VAX1	Vaccination D28	FALSE	mem	IGHV3-23*01	IGHD3-3*01	IGHJ4*02	IGHG1	IGKV3-15*01	IGKJ3*01	IGKC
B/Phu	phu_probe	VAX2	Vaccination D28	FALSE	mem	IGHV1-18*01	IGHD3-22*01	IGHJ1*01	IGHG1	IGKV4-1*01	IGKJ1*01	IGKC
B/Phu	phu_probe	VAX1	Vaccination D28	TRUE	mem	IGHV1-69*01		IGHJ1*01	IGHG1	IGLV6-57*02	IGLJ3*02	IGLC3
A/Cal	cal_probe	VAX1	Vaccination D28	TRUE	atypical	IGHV2-70*01	IGHD4-17*01	IGHJ4*02	IGHG1	IGLV3-9*01	IGLJ2*01	IGLC
B/Phu	phu_probe	VAX1	Vaccination D28	TRUE	mem	IGHV3-33*01		IGHJ4*02	IGHA1	IGLV1-44*01	IGLJ2*01	IGLC
B/Phu	phu_probe	VAX1	Vaccination D28	FALSE	mem	IGHV4-4*10	IGHD2-2*01	IGHJ4*02	IGHG1	IGLV3-21*02	IGLJ1*01	IGLC1
B/Phu	phu_probe	VAX2	Vaccination D28	FALSE	mem	IGHV3-13*01	IGHD1-26*01	IGHJ4*02	IGHM	IGLV2-8*01	IGLJ3*02	IGLC3
B/Phu	phu_probe	VAX2	Vaccination D28	TRUE	mem	IGHV1-3*01		IGHJ4*02	IGHM	IGLV7-43*01	IGLJ3*02	IGLC3
B/Phu	phu_probe	VAX1	Vaccination D28	FALSE	atypical	IGHV4-39*07	IGHD3-9*01	IGHJ4*02	IGHG1	IGKV1-39*01	IGKJ4*01	IGKC
B/Phu	phu_probe	VAX2	Vaccination D28	TRUE	mem	IGHV3-33*01	IGHD3-10*01	IGHJ3*01	IGHM	IGKV1-39*01	IGKJ4*01	IGKC
B/Phu	phu_probe	VAX2	Vaccination D28	FALSE	mem	IGHV3-53*01	IGHD3-22*01	IGHJ4*02	IGHG1	IGKV1-39*01	IGKJ4*01	IGKC
B/Phu	phu_probe	VAX1	Vaccination D28	TRUE	mem	IGHV5-10-1*03	IGHD1-26*01	IGHJ6*02	IGHM	IGKV3-20*01	IGKJ1*01	IGKC
B/Phu	phu_probe	VAX1	Vaccination D28	FALSE	mem	IGHV4-39*01	IGHD5-18*01	IGHJ6*03	IGHG1	IGKV3-20*01	IGKJ4*01	IGKC
A/Cal	cal_probe	VAX1	Vaccination D28	FALSE	naive	IGHV3-7*03	IGHD5-18*01	IGHJ4*02	IGHM	IGKV1-5*03	IGKJ4*01	IGKC
B/Phu	phu_probe	VAX1	Vaccination D28	TRUE	mem	IGHV3-15*07	IGHD3-22*01	IGHJ4*02	IGHG1	IGLV6-57*02	IGLJ2*01	IGLC
A/Cal	cal_probe	VAX1	Vaccination D28	FALSE	naive	IGHV4-30-2*01	IGHD5-12*01	IGHJ6*03	IGHM	IGKV3-20*01	IGKJ4*01	IGKC
B/Phu	phu_probe	VAX2	Vaccination D28	FALSE	naive	IGHV3-7*03	IGHD6-13*01	IGHJ4*02	IGHM	IGLV5-45*02	IGLJ2*01	IGLC
B/Phu	phu_probe	VAX1	Vaccination D28	FALSE	atypical	IGHV1-69*01		IGHJ6*03	IGHG1	IGKV3-20*01	IGKJ3*01	IGKC
A/Cal	cal_probe	VAX2	Vaccination D28	FALSE	naive	IGHV3-21*01	IGHD6-19*01	IGHJ6*02	IGHD	IGKV3-20*01	IGKJ1*01	IGKC
B/Phu	phu_probe	VAX2	Vaccination D28	TRUE	mem	IGHV3-7*03	IGHD4-17*01	IGHJ4*02	IGHM	IGKV3D-20*01	IGKJ1*01	IGKC
B/Phu	phu_probe	VAX1	Vaccination D28	TRUE	atypical	IGHV5-51*01	IGHD2-2*03	IGHJ6*02	IGHG1	IGLV3-25*03	IGLJ2*01	IGLC
A/Cal	cal_clonal	VAX1	Vaccination D28	TRUE	mem	IGHV1-2*04	IGHD2-15*01	IGHJ4*02	IGHG1	IGLV2-8*01	IGLJ2*01	IGLC
A/Cal	cal_probe	VAX1	Vaccination D28	FALSE	transitional	IGHV4-59*08	IGHD3-3*01	IGHJ3*02	IGHM	IGLV1-51*01	IGLJ2*01	IGLC3
A/Cal	cal_probe	VAX2	Vaccination D28	FALSE	mem	IGHV3-49*04		IGHJ4*02	IGHG1	IGKV3-15*01	IGKJ1*01	IGKC
B/Phu	phu_probe	VAX1	Vaccination D28	FALSE	naive	IGHV3-33*01	IGHD6-19*01	IGHJ4*02	IGHM	IGKV1-39*01	IGKJ5*01	IGKC
A/Cal	cal_probe	VAX1	Vaccination D28	TRUE	mem	IGHV4-61*08		IGHJ3*02	IGHG1	IGLV3-19*01	IGLJ2*01	IGLC
B/Phu	phu_probe	VAX2	Vaccination D28	TRUE	mem	IGHV3-33*01	IGHD3-10*01	IGHJ3*02	IGHM	IGKV1-39*01	IGKJ4*01	IGKC
B/Phu	phu_probe	VAX1	Vaccination D28	TRUE	atypical	IGHV4-30-4*01	IGHD5-12*01	IGHJ5*02	IGHA1	IGKV1-33*01	IGKJ5*01	IGKC
A/Cal	cal_probe	VAX1	Vaccination D28	TRUE	mem	IGHV3-7*03		IGHJ6*02	IGHG1	IGKV3-15*01	IGKJ4*01	IGKC
B/Phu	phu_probe	VAX1	Vaccination D28	TRUE	mem	IGHV5-51*01	IGHD2/OR15-2a*01	IGHJ4*02	IGHG1	IGLV3-25*03	IGLJ3*02	IGLC
A/Cal	cal_clonal	VAX1	Vaccination D28	TRUE	mem	IGHV5-51*01		IGHJ5*02	IGHG1	IGLV3-21*02	IGLJ2*01	IGLC
A/Cal	cal_probe	VAX1	Vaccination D28	FALSE	mem	IGHV3-30*04	IGHD1-7*01	IGHJ6*03	IGHG1	IGKV1-5*01	IGKJ4*01	IGKC
B/Phu	phu_probe	VAX1	Vaccination D28	FALSE	mem	IGHV4-39*07	IGHD5-18*01	IGHJ4*02	IGHA1	IGLV4-69*01	IGLJ3*02	IGLC
A/Cal	cal_probe	VAX1	Vaccination D28	FALSE	mem	IGHV1-3*01		IGHJ5*02	IGHG1	IGKV3D-15*01	IGKJ4*01	IGKC
B/Phu	phu_probe	VAX1	Vaccination D28	TRUE	atypical	IGHV1-2*04		IGHJ6*02	IGHG1	IGKV2-28*01	IGKJ1*01	IGKC
B/Phu	phu_probe	VAX1	Vaccination D28	FALSE	mem	IGHV3-30-3*01	IGHD3-22*01	IGHJ5*02	IGHG1	IGLV3-10*01	IGLJ3*02	IGLC
A/Cal	cal_clonal	VAX1	Vaccination D28	TRUE	mem	IGHV3-23*01	IGHD3-3*01	IGHJ4*02	IGHG1	IGKV3-15*01	IGKJ1*01	IGKC
A/Cal	cal_probe	VAX1	Vaccination D28	FALSE	mem	IGHV3-49*03	IGHD3-3*01	IGHJ4*02	IGHG1	IGKV3-15*01	IGKJ2*01	IGKC
A/Cal	cal_probe	VAX1	Vaccination D28	FALSE	naive	IGHV3-23*01	IGHD3-22*01	IGHJ4*02	IGHM	IGKV1-12*02	IGKJ4*01	IGKC
A/Cal	cal_probe	VAX1	Vaccination D28	TRUE	atypical	IGHV4-59*01		IGHJ6*03	IGHG1	IGLV8-61*01	IGLJ3*02	IGLC3
A/Cal	cal_probe	VAX2	Vaccination D28	FALSE	mem	IGHV4-39*01	IGHD1-7*01	IGHJ4*02	IGHM	IGLV2-11*01	IGLJ3*02	IGLC3
B/Phu	phu_probe	VAX1	Vaccination D28	FALSE	mem	IGHV5-51*01	IGHD4-11*01	IGHJ6*02	IGHG2	IGLV3-9*01	IGLJ3*02	IGLC
A/Cal	cal_probe	VAX1	Vaccination D28	FALSE	mem	IGHV3-74*01	IGHD2-2*01	IGHJ6*03	IGHA2	IGLV1-40*01	IGLJ1*01	IGLC1
B/Phu	phu_clonal	VAX2	Vaccination D28	TRUE	mem	IGHV3-13*01	IGHD2/OR15-2a*01	IGHJ4*02	IGHM	IGKV1-27*01	IGKJ3*01	IGKC
A/Cal	cal_probe	VAX1	Vaccination D28	TRUE	mem	IGHV4-61*01		IGHJ3*01	IGHG1	IGLV3-19*01	IGLJ1*01	IGLC1
B/Phu	phu_probe	VAX1	Vaccination D28	TRUE	mem	IGHV3-33*01		IGHJ4*02	IGHA1	IGLV1-44*01	IGLJ2*01	IGLC
B/Phu	phu_probe	VAX2	Vaccination D28	FALSE	mem	IGHV3-48*03		IGHJ4*02	IGHG3	IGLV3-19*01	IGLJ1*01	IGLC1
B/Phu	phu_probe	VAX1	Vaccination D28	TRUE	atypical	IGHV3-23*01	IGHD3-22*01	IGHJ4*02	IGHG1	IGKV1-39*01	IGKJ2*01	IGKC
A/Cal	cal_probe	VAX1	Vaccination D28	TRUE	mem	IGHV5-51*01	IGHD4-17*01	IGHJ4*02	IGHG1	IGLV2-8*01	IGLJ1*01	IGLC1
A/Cal	cal_probe	VAX1	Vaccination D28	TRUE	mem	IGHV1-46*01		IGHJ4*02	IGHG1	IGLV2-8*01	IGLJ2*01	IGLC
B/Phu	phu_probe	VAX2	Vaccination D28	TRUE	mem	IGHV4-59*01	IGHD5-12*01	IGHJ6*02	IGHG1	IGKV1-5*03	IGKJ3*01	IGKC
A/Cal	cal_probe	VAX1	Vaccination D28	FALSE	atypical	IGHV3-23*01	IGHD3-3*01	IGHJ6*03	IGHG1	IGLV2-23*02	IGLJ2*01	IGLC
A/Cal	cal_probe	VAX2	Vaccination D28	FALSE	mem	IGHV1-18*01	IGHD3-16*02	IGHJ5*02	IGHG1	IGLV3-21*04	IGLJ2*01	IGLC
A/Cal	cal_probe	VAX2	Vaccination D28	FALSE	mem	IGHV4-31*03	IGHD1-26*01	IGHJ4*02	IGHG3	IGLV3-1*01	IGLJ2*01	IGLC
A/Cal	cal_probe	VAX2	Vaccination D28	FALSE	mem	IGHV5-10-1*03	IGHD3-22*01	IGHJ4*02	IGHM	IGLV2-8*01	IGLJ1*01	IGLC1
B/Phu	phu_probe	VAX1	Vaccination D28	TRUE	mem	IGHV3-23*01		IGHJ4*02	IGHA1	IGKV4-1*02	IGKJ3*01	IGKC
A/Cal	cal_probe	VAX1	Vaccination D28	FALSE	atypical	IGHV3-23*01	IGHD3-3*01	IGHJ6*02	IGHG1	IGLV2-8*01	IGLJ3*02	IGLC
A/Cal	cal_probe	VAX1	Vaccination D28	FALSE	mem	IGHV3-43*01		IGHJ4*02	IGHM	IGLV1-51*01	IGLJ2*01	IGLC
B/Phu	phu_probe	VAX2	Vaccination D28	FALSE	mem	IGHV5-51*01	IGHD5-12*01	IGHJ5*01	IGHG1	IGKV1-9*01	IGKJ1*01	IGKC
A/Cal	cal_clonal	VAX1	Vaccination D28	TRUE	mem	IGHV4-59*01		IGHJ6*03	IGHM	IGLV8-61*01	IGLJ3*02	IGLC3
A/Cal	cal_probe	VAX1	Vaccination D28	TRUE	mem	IGHV3-30*03		IGHJ4*02	IGHG1	IGLV2-8*01	IGLJ1*01	IGLC1
B/Phu	phu_probe	VAX2	Vaccination D28	FALSE	mem	IGHV3-13*01		IGHJ5*02	IGHM	IGKV3-20*01	IGKJ4*01	IGKC
B/Phu	phu_probe	VAX2	Vaccination D28	TRUE	mem	IGHV3-15*07	IGHD3-3*01	IGHJ4*02	IGHM	IGKV3-11*01	IGKJ4*01	IGKC
B/Phu	phu_probe	VAX2	Vaccination D28	TRUE	mem	IGHV3-21*02	IGHD3-22*01	IGHJ4*02	IGHG1	IGKV1-5*03	IGKJ1*01	IGKC
B/Phu	phu_probe	VAX2	Vaccination D28	TRUE	mem	IGHV1-46*01		IGHJ4*02	IGHM	IGKV2-24*01	IGKJ1*01	IGKC
B/Phu	phu_probe	VAX2	Vaccination D28	FALSE	mem	IGHV3-74*01	IGHD4-17*01	IGHJ4*02	IGHG1	IGLV3-25*03	IGLJ2*01	IGLC
A/Cal	cal_probe	VAX1	Vaccination D28	FALSE	mem	IGHV4-38-2*02		IGHJ3*02	IGHG1	IGLV2-14*03	IGLJ2*01	IGLC
B/Phu	phu_probe	VAX1	Vaccination D28	TRUE	atypical	IGHV5-10-1*03		IGHJ4*02	IGHA1	IGKV1-12*01	IGKJ4*01	IGKC
B/Phu	phu_probe	VAX2	Vaccination D28	TRUE	mem	IGHV3-53*02		IGHJ5*02	IGHM	IGKV3-20*01	IGKJ2*01	IGKC
B/Phu	phu_probe	VAX2	Vaccination D0	FALSE	mem	IGHV4-39*01		IGHJ6*02	IGHA1	IGKV3-11*01	IGKJ4*01	IGKC
A/Cal	cal_probe	VAX2	Vaccination D0	FALSE	naive	IGHV3-74*01		IGHJ4*02	IGHD	IGKV4-1*01	IGKJ1*01	IGKC
A/Cal	cal_probe	VAX2	Vaccination D0	FALSE	mem	IGHV3-30*04	IGHD4-17*01	IGHJ4*02	IGHM	IGKV1-16*02	IGKJ1*01	IGKC
B/Phu	phu_probe	VAX2	Vaccination D0	FALSE	naive	IGHV4-30-2*01		IGHJ6*02	IGHM	IGKV3-20*01	IGKJ1*01	IGKC
A/Cal	cal_probe	VAX2	Vaccination D0	FALSE	naive	IGHV4-30-2*01		IGHJ4*02	IGHM	IGKV1-NL1*01	IGKJ1*01	IGKC
A/Cal	cal_probe	VAX2	Vaccination D0	FALSE	mem	IGHV3-30*18	IGHD6-19*01	IGHJ4*02	IGHM	IGKV1-5*03	IGKJ1*01	IGKC
A/Cal	cal_probe	VAX2	Vaccination D0	FALSE	naive	IGHV4-38-2*01		IGHJ5*02	IGHM	IGKV4-1*01	IGKJ1*01	IGKC
A/Cal	cal_probe	VAX2	Vaccination D0	FALSE	naive	IGHV3-30*18	IGHD2-15*01	IGHJ4*02	IGHM	IGLV1-51*01	IGLJ3*02	IGLC3
A/Cal	cal_probe	VAX2	Vaccination D0	FALSE	naive	IGHV3-30*04		IGHJ4*02	IGHD	IGKV1-5*03	IGKJ1*01	IGKC
A/Cal	cal_probe	VAX2	Vaccination D0	FALSE	mem	IGHV1-69*01	IGHD3-10*01	IGHJ6*02	IGHM	IGLV2-11*01	IGLJ2*01	IGLC
B/Phu	phu_probe	VAX2	Vaccination D0	FALSE	naive	IGHV3-72*01	IGHD3-9*01	IGHJ6*02	IGHM	IGKV1-39*01	IGKJ2*01	IGKC
A/Cal	cal_probe	VAX2	Vaccination D0	FALSE	naive	IGHV4-4*02		IGHJ4*02	IGHM	IGKV3-11*01	IGKJ2*01	IGKC
A/Cal	cal_probe	VAX1	Vaccination D0	FALSE	naive	IGHV3-7*03		IGHJ6*03	IGHM	IGLV5-45*02	IGLJ2*01	IGLC
A/Cal	cal_probe	VAX2	Vaccination D0	FALSE	naive	IGHV2-26*01	IGHD6-6*01	IGHJ6*02	IGHM	IGLV1-47*01	IGLJ3*02	IGLC3
A/Cal	cal_probe	VAX2	Vaccination D0	FALSE	mem	IGHV3-11*06		IGHJ3*02	IGHM	IGKV3-20*01	IGKJ1*01	IGKC
B/Phu	phu_probe	VAX1	Vaccination D0	FALSE	naive	IGHV1-18*01	IGHD1-1*01	IGHJ4*02	IGHM	IGKV1-8*01	IGKJ3*01	IGKC
A/Cal	cal_probe	VAX2	Vaccination D0	FALSE	naive	IGHV3-23*04		IGHJ4*02	IGHD	IGKV3-11*01	IGKJ4*01	IGKC
A/Cal	cal_probe	VAX2	Vaccination D0	FALSE	mem	IGHV3-23*04	IGHD3-10*01	IGHJ4*02	IGHM	IGKV3-20*01	IGKJ1*01	IGKC
A/Cal	cal_probe	VAX2	Vaccination D0	FALSE	naive	IGHV3-7*03	IGHD6-6*01	IGHJ4*02	IGHM	IGKV1-8*01	IGKJ1*01	IGKC
A/Cal	cal_probe	VAX1	Vaccination D0	FALSE	mem	IGHV4-30-2*01	IGHD3-22*01	IGHJ5*02	IGHA1	IGKV1-9*03	IGKJ5*01	IGKC
A/Cal	cal_probe	VAX1	Vaccination D0	FALSE	naive	IGHV3-74*01		IGHJ2*01	IGHM	IGKV3-20*01	IGKJ2*01	IGKC
A/Cal	cal_probe	VAX2	Vaccination D0	FALSE	naive	IGHV3-30*18	IGHD2-15*01	IGHJ6*02	IGHD	IGKV3-20*01	IGKJ4*01	IGKC
A/Cal	cal_probe	VAX2	Vaccination D0	FALSE	naive	IGHV3-30*18		IGHJ6*02	IGHM	IGLV1-51*01	IGLJ3*02	IGLC3
B/Phu	phu_probe	VAX1	Vaccination D0	FALSE	mem	IGHV5-51*01		IGHJ4*02	IGHM	IGKV2-40*01	IGKJ1*01	IGKC
A/Cal	cal_probe	VAX1	Vaccination D0	FALSE	mem	IGHV3-48*04	IGHD6-19*01	IGHJ4*02	IGHM	IGLV2-8*01	IGLJ2*01	IGLC
B/Phu	phu_probe	VAX2	Vaccination D0	FALSE	naive	IGHV3-11*06	IGHD5-18*01	IGHJ6*02	IGHD	IGLV3-10*01	IGLJ2*01	IGLC
A/Cal	cal_probe	VAX2	Vaccination D0	FALSE	naive	IGHV3-23*01	IGHD6-19*01	IGHJ4*02	IGHM	IGKV1-12*01	IGKJ2*01	IGKC
A/Cal	cal_probe	VAX2	Vaccination D0	FALSE	naive	IGHV3-30*04	IGHD6-19*01	IGHJ4*02	IGHM	IGLV2-11*01	IGLJ3*02	IGLC3
A/Cal	cal_probe	VAX2	Vaccination D0	FALSE	naive	IGHV3-30*18	IGHD5-18*01	IGHJ6*02	IGHM	IGLV1-51*01	IGLJ3*02	IGLC3
A/Cal	cal_probe	VAX2	Vaccination D0	FALSE	naive	IGHV3-30*18		IGHJ6*02	IGHM	IGKV1-8*01	IGKJ1*01	IGKC
B/Phu	phu_probe	VAX1	Vaccination D0	FALSE	naive	IGHV1-69*01	IGHD2-21*02	IGHJ2*01	IGHM	IGKV4-1*02	IGKJ2*01	IGKC
A/Cal	cal_probe	VAX2	Vaccination D0	FALSE	naive	IGHV3-23*04	IGHD5-12*01	IGHJ4*02	IGHM	IGKV1-5*03	IGKJ1*01	IGKC
B/Phu	phu_probe	VAX2	Vaccination D0	FALSE	naive	IGHV4-61*01		IGHJ2*01	IGHM	IGKV1-39*01	IGKJ2*01	IGKC
A/Cal	cal_clonal	VAX2	Vaccination D0	TRUE	mem	IGHV5-10-1*03		IGHJ6*02	IGHG3	IGKV1-9*01	IGKJ1*01	IGKC
B/Phu	phu_probe	VAX2	Vaccination D0	FALSE	naive	IGHV4-34*01	IGHD3-16*02	IGHJ3*02	IGHM	IGLV3-19*01	IGLJ2*01	IGLC
A/Cal	cal_probe	VAX1	Vaccination D0	FALSE	naive	IGHV3-74*01	IGHD2/OR15-2a*01	IGHJ4*02	IGHM	IGLV2-11*01	IGLJ3*02	IGLC3
B/Phu	phu_probe	VAX2	Vaccination D0	FALSE	naive	IGHV3-33*01	IGHD6-13*01	IGHJ6*02	IGHM	IGKV2-28*01	IGKJ3*01	IGKC
B/Phu	phu_probe	VAX1	Vaccination D0	FALSE	mem	IGHV3-21*01		IGHJ4*02	IGHM	IGKV3-15*01	IGKJ5*01	IGKC
B/Phu	phu_probe	VAX1	Vaccination D0	FALSE	naive	IGHV1-2*04	IGHD2-15*01	IGHJ3*02	IGHM	IGKV1-8*01	IGKJ1*01	IGKC
A/Cal	cal_probe	VAX1	Vaccination D0	FALSE	naive	IGHV4-39*01		IGHJ6*03	IGHM	IGKV3-11*01	IGKJ4*01	IGKC
A/Cal	cal_probe	VAX2	Vaccination D0	FALSE	mem	IGHV4-31*03	IGHD3-10*01	IGHJ5*02	IGHM	IGKV4-1*01	IGKJ2*01	IGKC
A/Cal	cal_probe	VAX2	Vaccination D0	FALSE	naive	IGHV3-74*01	IGHD1-7*01	IGHJ4*02	IGHM	IGKV3-11*01	IGKJ2*01	IGKC
A/Cal	cal_probe	VAX2	Vaccination D0	FALSE	naive	IGHV3-74*01		IGHJ4*02	IGHM	IGKV4-1*01	IGKJ4*01	IGKC
B/Phu	phu_probe	VAX1	Vaccination D0	FALSE	naive	IGHV3-30-3*01	IGHD2-15*01	IGHJ6*03	IGHD	IGKV3-11*01	IGKJ1*01	IGKC
A/Cal	cal_probe	VAX2	Vaccination D0	FALSE	mem	IGHV3-53*01		IGHJ4*02	IGHM	IGKV1-5*03	IGKJ2*01	IGKC
A/Cal	cal_probe	VAX1	Vaccination D0	FALSE	naive	IGHV3-23*01		IGHJ2*01	IGHM	IGKV4-1*02	IGKJ1*01	IGKC
A/Cal	cal_probe	VAX1	Vaccination D0	FALSE	naive	IGHV3-33*01	IGHD3-10*01	IGHJ4*02	IGHM	IGLV2-14*01	IGLJ1*01	IGLC1
B/Phu	phu_probe	VAX1	Vaccination D0	FALSE	naive	IGHV1-3*01	IGHD2-2*03	IGHJ5*02	IGHM	IGLV2-23*02	IGLJ1*01	IGLC1
B/Phu	phu_probe	VAX1	Vaccination D0	FALSE	naive	IGHV3-48*01	IGHD1-26*01	IGHJ4*02	IGHM	IGLV3-27*01	IGLJ1*01	IGLC1
B/Phu	phu_probe	VAX2	Vaccination D0	FALSE	mem	IGHV4-31*03	IGHD3-22*01	IGHJ1*01	IGHG1	IGKV3-11*01	IGKJ4*01	IGKC
A/Cal	cal_probe	VAX2	Vaccination D0	TRUE	mem	IGHV3-74*01	IGHD3-22*01	IGHJ2*01	IGHM	IGKV4-1*01	IGKJ1*01	IGKC
B/Phu	phu_probe	VAX2	Vaccination D0	FALSE	naive	IGHV4-59*01		IGHJ6*02	IGHM	IGLV5-45*01	IGLJ3*02	IGLC3
A/Cal	cal_probe	VAX1	Vaccination D0	FALSE	mem	IGHV4-39*07		IGHJ4*02	IGHG1	IGKV3-15*01	IGKJ3*01	IGKC
A/Cal	cal_probe	VAX2	Vaccination D0	FALSE	naive	IGHV3-33*01		IGHJ4*02	IGHM	IGKV2-24*01	IGKJ1*01	IGKC
A/Cal	cal_probe	VAX2	Vaccination D0	FALSE	mem	IGHV3-7*03		IGHJ6*02	IGHM	IGKV2-28*01	IGKJ3*01	IGKC
A/Cal	cal_probe	VAX1	Vaccination D0	FALSE	mem	IGHV3-23*01		IGHJ4*02	IGHM	IGLV1-44*01	IGLJ3*02	IGLC3
A/Cal	cal_probe	VAX1	Vaccination D0	FALSE	mem	IGHV4-30-2*01		IGHJ4*02	IGHA2	IGKV3-20*01	IGKJ3*01	IGKC
A/Cal	cal_probe	VAX2	Vaccination D0	TRUE	mem	IGHV3-23*04	IGHD2-2*03	IGHJ4*02	IGHM	IGKV1-39*01	IGKJ4*01	IGKC
A/Cal	cal_probe	VAX2	Vaccination D0	FALSE	mem	IGHV4-61*01		IGHJ6*02	IGHM	IGKV4-1*03	IGKJ1*01	IGKC
B/Phu	phu_probe	VAX1	Vaccination D0	FALSE	naive	IGHV3-64D*06	IGHD2-15*01	IGHJ4*02	IGHM	IGKV1-9*01	IGKJ4*01	IGKC
B/Phu	phu_probe	VAX1	Vaccination D0	FALSE	mem	IGHV1-69*01		IGHJ4*02	IGHA1	IGKV3-15*01	IGKJ1*01	IGKC
B/Phu	phu_probe	VAX2	Vaccination D0	FALSE	mem	IGHV3-30*18	IGHD3-22*01	IGHJ4*02	IGHM	IGKV1-5*03	IGKJ1*01	IGKC
A/Cal	cal_probe	VAX2	Vaccination D0	FALSE	mem	IGHV4-38-2*02	IGHD6-19*01	IGHJ4*02	IGHM	IGLV4-69*01	IGLJ3*02	IGLC3
B/Phu	phu_probe	VAX1	Vaccination D0	FALSE	naive	IGHV3-66*01		IGHJ6*02	IGHM	IGKV3-11*01	IGKJ1*01	IGKC
A/Cal	cal_probe	VAX2	Vaccination D0	FALSE	mem	IGHV3-73*02		IGHJ4*02	IGHM	IGLV2-14*03	IGLJ2*01	IGLC
A/Cal	cal_probe	VAX2	Vaccination D0	FALSE	naive	IGHV3-30-3*01	IGHD3-10*01	IGHJ6*02	IGHM	IGKV3-20*01	IGKJ4*01	IGKC
A/Cal	cal_probe	VAX2	Vaccination D0	FALSE	mem	IGHV3-33*01		IGHJ2*01	IGHM	IGKV3-20*01	IGKJ2*01	IGKC
A/Cal	cal_probe	VAX2	Vaccination D0	FALSE	mem	IGHV3-30*18	IGHD6-19*01	IGHJ4*02	IGHM	IGKV4-1*01	IGKJ2*01	IGKC
A/Cal	cal_probe	VAX1	Vaccination D0	FALSE	mem	IGHV3-23*01		IGHJ5*02	IGHG1	IGKV3-15*01	IGKJ1*01	IGKC
A/Cal	cal_probe	VAX2	Vaccination D0	FALSE	mem	IGHV4-59*01	IGHD3-10*01	IGHJ4*02	IGHM	IGKV3-20*01	IGKJ2*01	IGKC
A/Cal	cal_probe	VAX2	Vaccination D0	FALSE	mem	IGHV3-23*01		IGHJ4*02	IGHM	IGKV1-5*03	IGKJ2*01	IGKC
A/Cal	cal_probe	VAX2	Vaccination D0	FALSE	naive	IGHV3-64D*06	IGHD1-26*01	IGHJ4*02	IGHD	IGKV1-39*01	IGKJ5*01	IGKC
A/Cal	cal_probe	VAX2	Vaccination D0	FALSE	naive	IGHV3-30-3*01	IGHD3-10*01	IGHJ4*02	IGHM	IGLV1-47*01	IGLJ2*01	IGLC
A/Cal	cal_probe	VAX2	Vaccination D0	FALSE	naive	IGHV3-30-3*01	IGHD5-18*01	IGHJ4*02	IGHM	IGKV3-11*01	IGKJ5*01	IGKC
A/Cal	cal_probe	VAX1	Vaccination D0	FALSE	mem	IGHV4-39*01		IGHJ4*02	IGHM	IGLV7-46*01	IGLJ3*02	IGLC3
A/Cal	cal_probe	VAX2	Vaccination D0	FALSE	naive	IGHV1-18*01		IGHJ6*02	IGHM	IGKV4-1*01	IGKJ1*01	IGKC
A/Cal	cal_probe	VAX2	Vaccination D0	FALSE	mem	IGHV3-23*01	IGHD1-26*01	IGHJ4*02	IGHM	IGKV1-5*03	IGKJ2*01	IGKC
A/Cal	cal_probe	VAX2	Vaccination D0	FALSE	naive	IGHV3-53*01		IGHJ4*02	IGHM	IGKV4-1*01	IGKJ1*01	IGKC
B/Phu	phu_probe	VAX2	Vaccination D0	FALSE	mem	IGHV4-61*01	IGHD7-27*01	IGHJ2*01	IGHG1	IGKV3-11*01	IGKJ4*01	IGKC
A/Cal	cal_probe	VAX2	Vaccination D0	FALSE	mem	IGHV2-70*01	IGHD3-9*01	IGHJ4*02	IGHG3	IGLV1-47*01	IGLJ3*02	IGLC3
B/Phu	phu_probe	VAX1	Vaccination D0	FALSE	naive	IGHV4-4*02	IGHD3-10*01	IGHJ5*02	IGHM	IGKV3D-15*01	IGKJ4*01	IGKC
B/Phu	phu_probe	VAX1	Vaccination D0	FALSE	naive	IGHV4-39*01	IGHD3-10*01	IGHJ6*03	IGHM	IGLV2-11*01	IGLJ3*02	IGLC
A/Cal	cal_probe	VAX2	Vaccination D0	FALSE	naive	IGHV3-30-3*01		IGHJ4*02	IGHM	IGLV1-51*01	IGLJ3*02	IGLC3
A/Cal	cal_probe	VAX2	Vaccination D0	FALSE	mem	IGHV3-15*01	IGHD3-10*01	IGHJ6*02	IGHM	IGKV1-8*01	IGKJ1*01	IGKC
A/Cal	cal_clonal	VAX2	Vaccination D0	TRUE	mem	IGHV3-74*01	IGHD6-19*01	IGHJ2*01	IGHM	IGKV4-1*01	IGKJ1*01	IGKC
A/Cal	cal_probe	VAX1	Vaccination D0	FALSE	mem	IGHV4-39*07	IGHD3-3*01	IGHJ6*02	IGHA1	IGLV3-25*03	IGLJ3*02	IGLC3
B/Phu	phu_probe	VAX2	Vaccination D0	FALSE	naive	IGHV3-23*01		IGHJ6*02	IGHM	IGKV1-39*01	IGKJ2*01	IGKC
A/Cal	cal_probe	VAX2	Vaccination D0	FALSE	mem	IGHV3-23*04	IGHD3-22*01	IGHJ4*02	IGHM	IGLV1-51*01	IGLJ2*01	IGLC
A/Cal	cal_probe	VAX1	Vaccination D0	FALSE	mem	IGHV3-64D*06	IGHD3-3*01	IGHJ4*02	IGHG1	IGLV2-8*01	IGLJ2*01	IGLC
A/Cal	cal_probe	VAX2	Vaccination D0	FALSE	mem	IGHV3-7*03		IGHJ5*02	IGHM	IGKV2-30*01	IGKJ1*01	IGKC
B/Phu	phu_probe	VAX2	Vaccination D0	FALSE	naive	IGHV2-26*01	IGHD3-3*01	IGHJ6*02	IGHD	IGKV2-28*01	IGKJ1*01	IGKC
A/Cal	cal_probe	VAX1	Vaccination D0	FALSE	mem	IGHV4-59*01	IGHD6-6*01	IGHJ6*03	IGHM	IGLV3-1*01	IGLJ2*01	IGLC
A/Cal	cal_probe	VAX1	Vaccination D0	FALSE	naive	IGHV1-3*01	IGHD3-3*01	IGHJ6*02	IGHM	IGKV3-15*01	IGKJ5*01	IGKC
A/Cal	cal_probe	VAX1	Vaccination D0	FALSE	naive	IGHV4-31*03	IGHD2-21*02	IGHJ3*02	IGHM	IGKV3-11*01	IGKJ4*01	IGKC
A/Cal	cal_probe	VAX1	Vaccination D0	FALSE	atypical	IGHV4-38-2*02	IGHD1-26*01	IGHJ4*02	IGHM	IGKV3-15*01	IGKJ3*01	IGKC
A/Cal	cal_probe	VAX2	Vaccination D0	FALSE	mem	IGHV3-30*18	IGHD5-18*01	IGHJ6*02	IGHG1	IGLV1-51*01	IGLJ1*01	IGLC1
A/Cal	cal_probe	VAX1	Vaccination D0	FALSE	naive	IGHV3-15*07	IGHD6-19*01	IGHJ4*02	IGHM	IGLV3-10*01	IGLJ3*02	IGLC
A/Cal	cal_probe	VAX1	Vaccination D0	FALSE	naive	IGHV4-4*02	IGHD6-19*01	IGHJ4*02	IGHD	IGLV3-21*02	IGLJ2*01	IGLC
A/Cal	cal_probe	VAX1	Vaccination D0	FALSE	mem	IGHV3-23*01	IGHD6-13*01	IGHJ4*02	IGHM	IGKV3-15*01	IGKJ1*01	IGKC
B/Phu	phu_probe	VAX2	Vaccination D0	FALSE	mem	IGHV3-30*03	IGHD6-19*01	IGHJ4*02	IGHM	IGKV3-20*01	IGKJ1*01	IGKC
A/Cal	cal_probe	VAX1	Vaccination D0	FALSE	naive	IGHV1-2*04	IGHD6-13*01	IGHJ6*02	IGHM	IGKV1-6*01	IGKJ1*01	IGKC
A/Cal	cal_probe	VAX2	Vaccination D0	FALSE	naive	IGHV3-7*03		IGHJ4*02	IGHM	IGLV2-11*01	IGLJ3*02	IGLC3
A/Cal	cal_probe	VAX1	Vaccination D0	FALSE	mem	IGHV3-74*01	IGHD6-13*01	IGHJ4*02	IGHA1	IGLV2-23*02	IGLJ3*02	IGLC
B/Phu	phu_probe	VAX2	Vaccination D0	FALSE	naive	IGHV4-4*02	IGHD4-17*01	IGHJ6*02	IGHG1	IGKV1-8*01	IGKJ3*01	IGKC
A/Cal	cal_probe	VAX2	Vaccination D0	FALSE	naive	IGHV3-7*03		IGHJ4*02	IGHM	IGLV2-23*01	IGLJ3*02	IGLC3
A/Cal	cal_probe	VAX2	Vaccination D0	FALSE	naive	IGHV5-10-1*03		IGHJ4*02	IGHM	IGLV1-51*01	IGLJ2*01	IGLC
A/Cal	cal_probe	VAX2	Vaccination D0	FALSE	naive	IGHV4-39*01	IGHD3/OR15-3a*01	IGHJ6*02	IGHM	IGLV3-19*01	IGLJ3*02	IGLC3
A/Cal	cal_probe	VAX2	Vaccination D0	FALSE	naive	IGHV3-30-3*01	IGHD6-6*01	IGHJ6*02	IGHD	IGLV2-14*03	IGLJ3*02	IGLC3
A/Cal	cal_probe	VAX2	Vaccination D0	FALSE	naive	IGHV5-10-1*03	IGHD3-10*01	IGHJ4*02	IGHM	IGKV3-20*01	IGKJ2*01	IGKC
A/Cal	cal_probe	VAX2	Vaccination D0	TRUE	mem	IGHV3-33*01	IGHD6-13*01	IGHJ4*02	IGHG3	IGKV3-11*01	IGKJ2*01	IGKC
A/Cal	cal_probe	VAX2	Vaccination D0	FALSE	naive	IGHV3-30-3*01		IGHJ4*02	IGHD	IGKV1-27*01	IGKJ3*01	IGKC
A/Cal	cal_probe	VAX2	Vaccination D0	FALSE	mem	IGHV4-4*02	IGHD6-19*01	IGHJ4*02	IGHM	IGKV3-20*01	IGKJ4*01	IGKC
A/Cal	cal_probe	VAX2	Vaccination D0	FALSE	mem	IGHV3-30*18	IGHD5-18*01	IGHJ4*02	IGHM	IGKV3-11*01	IGKJ2*01	IGKC
B/Phu	phu_probe	VAX2	Vaccination D0	FALSE	naive	IGHV3-23*01	IGHD1-26*01	IGHJ4*02	IGHM	IGKV3-11*01	IGKJ3*01	IGKC
B/Phu	phu_probe	VAX1	Vaccination D0	FALSE	mem	IGHV3-30*18	IGHD3-22*01	IGHJ3*02	IGHM	IGKV3-15*01	IGKJ1*01	IGKC
A/Cal	cal_probe	VAX1	Vaccination D0	FALSE	naive	IGHV3-33*01	IGHD5-18*01	IGHJ6*03	IGHM	IGKV3-11*01	IGKJ2*01	IGKC
B/Phu	phu_probe	VAX2	Vaccination D0	TRUE	mem	IGHV3-49*04		IGHJ4*02	IGHM	IGLV3-1*01	IGLJ2*01	IGLC
A/Cal	cal_probe	VAX2	Vaccination D0	FALSE	mem	IGHV5-10-1*03	IGHD6-19*01	IGHJ4*02	IGHM	IGLV2-14*03	IGLJ2*01	IGLC
B/Phu	phu_probe	VAX1	Vaccination D0	FALSE	naive	IGHV1-18*01	IGHD3-16*02	IGHJ5*02	IGHM	IGKV1-17*01	IGKJ1*01	IGKC
A/Cal	cal_probe	VAX2	Vaccination D0	FALSE	naive	IGHV3-30-3*01	IGHD6-19*01	IGHJ4*02	IGHM	IGKV3-11*01	IGKJ4*01	IGKC
A/Cal	cal_probe	VAX2	Vaccination D0	FALSE	naive	IGHV3-33*01	IGHD3-22*01	IGHJ3*02	IGHM	IGKV1-8*01	IGKJ2*01	IGKC
A/Cal	cal_probe	VAX2	Vaccination D0	FALSE	naive	IGHV1-18*01	IGHD4-17*01	IGHJ4*02	IGHM	IGKV1-17*01	IGKJ1*01	IGKC
B/Phu	phu_probe	VAX1	Vaccination D0	FALSE	naive	IGHV3-23*01	IGHD6-13*01	IGHJ1*01	IGHM	IGLV6-57*02	IGLJ2*01	IGLC
B/Phu	phu_probe	VAX2	Vaccination D0	FALSE	naive	IGHV4-39*01		IGHJ4*02	IGHM	IGLV1-40*01	IGLJ3*02	IGLC3
A/Cal	cal_probe	VAX2	Vaccination D0	FALSE	mem	IGHV3-23*01	IGHD3-3*01	IGHJ4*02	IGHM	IGKV2D-29*02	IGKJ1*01	IGKC
A/Cal	cal_clonal	VAX2	Vaccination D0	TRUE	mem	IGHV5-10-1*03		IGHJ6*02	IGHG3	IGKV1-9*01	IGKJ1*01	IGKC
A/Cal	cal_probe	VAX2	Vaccination D0	FALSE	naive	IGHV3-7*03	IGHD2-2*02	IGHJ6*02	IGHM	IGKV1-27*01	IGKJ1*01	IGKC
B/Phu	phu_probe	VAX2	Vaccination D0	FALSE	mem	IGHV3-23*04	IGHD3-10*01	IGHJ4*02	IGHG1	IGKV1-12*01	IGKJ4*01	IGKC
A/Cal	cal_probe	VAX2	Vaccination D0	FALSE	naive	IGHV3-30*18		IGHJ5*02	IGHM	IGKV3-11*01	IGKJ1*01	IGKC
A/Cal	cal_probe	VAX2	Vaccination D0	FALSE	naive	IGHV1-18*04	IGHD6-19*01	IGHJ4*02	IGHM	IGKV2-28*01	IGKJ5*01	IGKC
A/Cal	cal_probe	VAX1	Vaccination D0	FALSE	mem	IGHV3-23*01	IGHD3-16*01	IGHJ6*02	IGHM	IGKV1-16*02	IGKJ2*01	IGKC
A/Cal	cal_probe	VAX2	Vaccination D0	FALSE	naive	IGHV3-7*03		IGHJ5*02	IGHM	IGKV1-5*03	IGKJ1*01	IGKC
B/Phu	phu_probe	VAX2	Vaccination D0	FALSE	naive	IGHV3-15*07	IGHD6-19*01	IGHJ4*02	IGHM	IGLV3-1*01	IGLJ2*01	IGLC
A/Cal	cal_probe	VAX2	Vaccination D0	FALSE	mem	IGHV4-59*01		IGHJ6*02	IGHM	IGLV5-45*02	IGLJ2*01	IGLC
B/Phu	phu_probe	VAX1	Vaccination D0	FALSE	atypical	IGHV3-74*01		IGHJ6*03	IGHA1	IGLV3-21*02	IGLJ2*01	IGLC
B/Phu	phu_probe	VAX1	Vaccination D0	FALSE	naive	IGHV4-39*07	IGHD3-22*01	IGHJ6*02	IGHM	IGKV1-5*03	IGKJ1*01	IGKC
A/Cal	cal_probe	VAX2	Vaccination D0	FALSE	naive	IGHV3-74*01	IGHD6-19*01	IGHJ4*02	IGHD	IGKV1-12*01	IGKJ2*01	IGKC
A/Cal	cal_probe	VAX2	Vaccination D0	FALSE	naive	IGHV3-30*04	IGHD1-26*01	IGHJ4*02	IGHM	IGKV1-12*01	IGKJ4*01	IGKC
A/Cal	cal_probe	VAX2	Vaccination D0	FALSE	naive	IGHV1-18*01	IGHD2-15*01	IGHJ4*02	IGHM	IGLV1-47*01	IGLJ3*02	IGLC3
B/Phu	phu_probe	VAX2	Vaccination D0	FALSE	mem	IGHV3-33*01	IGHD3-22*01	IGHJ5*02	IGHM	IGKV1-39*01	IGKJ1*01	IGKC
A/Cal	cal_probe	VAX2	Vaccination D0	FALSE	mem	IGHV3-30-3*01		IGHJ6*02	IGHG3	IGKV1-9*01	IGKJ3*01	IGKC
A/Cal	cal_probe	VAX2	Vaccination D0	FALSE	mem	IGHV3-30*18		IGHJ6*02	IGHM	IGLV1-44*01	IGLJ2*01	IGLC
A/Cal	cal_probe	VAX2	Vaccination D0	FALSE	mem	IGHV3-74*01	IGHD4-17*01	IGHJ2*01	IGHM	IGLV3-9*01	IGLJ2*01	IGLC
A/Cal	cal_probe	VAX2	Vaccination D0	FALSE	naive	IGHV1-2*04		IGHJ4*02	IGHM	IGLV1-51*01	IGLJ2*01	IGLC
A/Cal	cal_probe	VAX2	Vaccination D0	FALSE	mem	IGHV3-7*03		IGHJ4*02	IGHM	IGKV2-30*01	IGKJ1*01	IGKC
B/Phu	phu_probe	VAX1	Vaccination D7	TRUE	mem	IGHV3-20*04		IGHJ1*01	IGHA1	IGLV1-47*01	IGLJ2*01	IGLC
B/Phu	phu_probe	VAX1	Vaccination D7	FALSE	mem	IGHV3-33*01		IGHJ4*02	IGHA1	IGLV1-44*01	IGLJ2*01	IGLC
A/Cal	cal_probe	VAX1	Vaccination D7	FALSE	mem	IGHV3-48*04		IGHJ6*02	IGHM	IGKV1-5*03	IGKJ1*01	IGKC
A/Cal	cal_probe	VAX1	Vaccination D7	FALSE	naive	IGHV3-48*04	IGHD3-10*01	IGHJ4*02	IGHM	IGKV1-13*02	IGKJ5*01	IGKC
B/Phu	phu_probe	VAX1	Vaccination D7	FALSE	mem	IGHV3-15*06	IGHD3-16*02	IGHJ1*01	IGHG1	IGLV6-57*02	IGLJ3*02	IGLC
B/Phu	phu_probe	VAX1	Vaccination D7	TRUE	mem	IGHV3-23*01	IGHD3-22*01	IGHJ4*02	IGHG1	IGKV1-39*01	IGKJ2*01	IGKC
A/Cal	cal_probe	VAX1	Vaccination D7	FALSE	mem	IGHV3-49*03		IGHJ4*02	IGHG1	IGKV3-15*01	IGKJ2*01	IGKC
B/Phu	phu_probe	VAX1	Vaccination D7	FALSE	mem	IGHV4-39*07	IGHD2-2*01	IGHJ4*02	IGHM	IGLV3-25*03	IGLJ2*01	IGLC
A/Cal	cal_probe	VAX1	Vaccination D7	FALSE	naive	IGHV6-1*01		IGHJ4*02	IGHM	IGKV1-8*01	IGKJ1*01	IGKC
A/Cal	cal_probe	VAX1	Vaccination D7	FALSE	mem	IGHV3-30*18	IGHD5-12*01	IGHJ4*02	IGHG1	IGLV2-23*02	IGLJ2*01	IGLC
A/Cal	cal_probe	VAX1	Vaccination D7	FALSE	mem	IGHV4-39*01		IGHJ3*01	IGHG1	IGLV2-14*01	IGLJ2*01	IGLC
A/Cal	cal_probe	VAX1	Vaccination D7	FALSE	naive	IGHV3-30-3*01	IGHD5-18*01	IGHJ6*03	IGHM	IGLV4-69*01	IGLJ2*01	IGLC
A/Cal	cal_probe	VAX1	Vaccination D7	TRUE	mem	IGHV3-53*01	IGHD4-17*01	IGHJ2*01	IGHA1	IGLV2-8*01	IGLJ2*01	IGLC
A/Cal	cal_probe	VAX1	Vaccination D7	FALSE	mem	IGHV4-59*08	IGHD6-13*01	IGHJ4*02	IGHM	IGKV4-1*02	IGKJ4*01	IGKC
A/Cal	cal_probe	VAX1	Vaccination D7	TRUE	mem	IGHV3-23*01	IGHD3-3*01	IGHJ6*03	IGHG1	IGLV1-51*02	IGLJ3*02	IGLC
A/Cal	cal_probe	VAX1	Vaccination D7	TRUE	mem	IGHV3-53*01	IGHD4-17*01	IGHJ2*01	IGHG1	IGLV2-8*01	IGLJ2*01	IGLC
A/Cal	cal_probe	VAX1	Vaccination D7	FALSE	naive	IGHV1-3*01		IGHJ6*02	IGHM	IGKV1-39*01	IGKJ1*01	IGKC
A/Cal	cal_clonal	VAX1	Vaccination D7	TRUE	mem	IGHV4-39*01	IGHD3-10*01	IGHJ4*02	IGHG1	IGKV1-33*01	IGKJ4*01	IGKC
B/Phu	phu_probe	VAX1	Vaccination D7	FALSE	mem	IGHV3-11*06		IGHJ6*02	IGHA2	IGKV3-11*01	IGKJ4*01	IGKC
A/Cal	cal_probe	VAX1	Vaccination D7	FALSE	mem	IGHV3-23*01	IGHD3-3*01	IGHJ6*02	IGHG1	IGLV2-14*03	IGLJ2*01	IGLC
A/Cal	cal_probe	VAX1	Vaccination D7	TRUE	mem	IGHV3-11*06	IGHD1-7*01	IGHJ4*02	IGHG1	IGLV3-19*01	IGLJ2*01	IGLC
A/Cal	cal_probe	VAX1	Vaccination D7	FALSE	mem	IGHV5-10-1*03	IGHD6-13*01	IGHJ4*02	IGHG1	IGKV1-5*03	IGKJ2*01	IGKC
B/Phu	phu_probe	VAX1	Vaccination D7	FALSE	mem	IGHV3-21*07	IGHD6-13*01	IGHJ4*02	IGHA1	IGKV3-20*01	IGKJ4*01	IGKC
A/Cal	cal_probe	VAX1	Vaccination D7	FALSE	naive	IGHV5-10-1*03	IGHD3-10*01	IGHJ6*03	IGHM	IGKV3-11*01	IGKJ2*01	IGKC
B/Phu	phu_probe	VAX1	Vaccination D7	TRUE	mem	IGHV3-20*04		IGHJ1*01	IGHA1	IGLV1-47*01	IGLJ2*01	IGLC
A/Cal	cal_probe	VAX1	Vaccination D7	FALSE	mem	IGHV3-23*01	IGHD3-10*01	IGHJ4*02	IGHM	IGLV2-23*02	IGLJ2*01	IGLC
A/Cal	cal_probe	VAX1	Vaccination D7	TRUE	mem	IGHV3-43D*03		IGHJ4*02	IGHG1	IGKV3-15*01	IGKJ2*01	IGKC
A/Cal	cal_probe	VAX1	Vaccination D7	FALSE	naive	IGHV1-3*01		IGHJ4*02	IGHM	IGLV2-14*01	IGLJ1*01	IGLC1
A/Cal	cal_probe	VAX1	Vaccination D7	FALSE	naive	IGHV4-39*07	IGHD4-23*01	IGHJ4*02	IGHM	IGKV3-15*01	IGKJ4*01	IGKC
A/Cal	cal_probe	VAX1	Vaccination D7	TRUE	mem	IGHV4-39*01	IGHD3-10*01	IGHJ4*02	IGHG1	IGKV1-33*01	IGKJ4*01	IGKC
B/Phu	phu_probe	VAX1	Vaccination D7	FALSE	naive	IGHV4-39*07	IGHD3-22*01	IGHJ4*02	IGHM	IGLV4-69*01	IGLJ3*02	IGLC3
A/Cal	cal_probe	VAX1	Vaccination D7	FALSE	mem	IGHV3-23*01		IGHJ6*03	IGHG1	IGKV3-15*01	IGKJ4*01	IGKC
A/Cal	cal_probe	VAX1	Vaccination D7	FALSE	naive	IGHV5-51*01	IGHD2-15*01	IGHJ4*02	IGHM	IGKV1-39*01	IGKJ5*01	IGKC
B/Phu	phu_probe	VAX1	Vaccination D7	FALSE	mem	IGHV5-10-1*03		IGHJ4*02	IGHM	IGLV2-23*02	IGLJ3*02	IGLC
A/Cal	cal_probe	VAX1	Vaccination D7	FALSE	naive	IGHV3-30*18		IGHJ6*03	IGHM	IGKV3-20*01	IGKJ4*01	IGKC
B/Phu	phu_probe	VAX1	Vaccination D7	FALSE	mem	IGHV3-21*02	IGHD6-6*01	IGHJ6*03	IGHG1	IGKV1-5*01	IGKJ2*01	IGKC
A/Cal	cal_probe	VAX1	Vaccination D7	FALSE	mem	IGHV1-46*01		IGHJ6*02	IGHM	IGLV2-14*01	IGLJ3*02	IGLC3
A/Cal	cal_probe	VAX1	Vaccination D7	FALSE	naive	IGHV4-39*01	IGHD3-10*01	IGHJ4*02	IGHM	IGKV3-20*01	IGKJ1*01	IGKC
A/Cal	cal_probe	VAX1	Vaccination D7	FALSE	naive	IGHV4-39*07	IGHD3-22*01	IGHJ3*02	IGHM	IGKV1-9*01	IGKJ4*01	IGKC
A/Cal	cal_probe	VAX1	Vaccination D7	FALSE	naive	IGHV4-30-2*01	IGHD1-26*01	IGHJ3*02	IGHM	IGKV1-5*01	IGKJ1*01	IGKC
A/Cal	cal_probe	VAX1	Vaccination D7	FALSE	naive	IGHV3-21*01	IGHD6-6*01	IGHJ6*02	IGHM	IGKV3-20*01	IGKJ4*01	IGKC
A/Cal	cal_probe	VAX1	Vaccination D7	FALSE	mem	IGHV3-30*03		IGHJ4*02	IGHM	IGLV7-46*01	IGLJ2*01	IGLC
A/Cal	cal_probe	VAX1	Vaccination D7	FALSE	mem	IGHV3-23*01	IGHD3-3*01	IGHJ6*03	IGHM	IGLV1-51*02	IGLJ2*01	IGLC
A/Cal	cal_probe	VAX1	Vaccination D7	FALSE	naive	IGHV1-18*01	IGHD2-2*02	IGHJ6*03	IGHM	IGKV3-11*01	IGKJ5*01	IGKC
A/Cal	cal_probe	VAX1	Vaccination D7	FALSE	mem	IGHV3-7*03		IGHJ4*02	IGHM	IGKV1-5*01	IGKJ2*01	IGKC
B/Phu	phu_probe	VAX1	Vaccination D7	TRUE	mem	IGHV1-46*01	IGHD6-13*01	IGHJ6*03	IGHA1	IGLV3-21*02	IGLJ2*01	IGLC
A/Cal	cal_probe	VAX1	Vaccination D7	FALSE	mem	IGHV4-38-2*02		IGHJ3*01	IGHA1	IGKV1-5*03	IGKJ1*01	IGKC
A/Cal	cal_probe	VAX1	Vaccination D7	FALSE	mem	IGHV4-59*01	IGHD1-7*01	IGHJ4*02	IGHG1	IGLV3-19*01	IGLJ2*01	IGLC
A/Cal	cal_probe	VAX1	Vaccination D7	FALSE	naive	IGHV3-23*01	IGHD1-26*01	IGHJ6*03	IGHM	IGKV1-39*01	IGKJ2*01	IGKC
A/Cal	cal_probe	VAX1	Vaccination D7	FALSE	mem	IGHV3-74*01		IGHJ3*02	IGHM	IGLV2-14*01	IGLJ3*02	IGLC3
A/Cal	cal_probe	VAX1	Vaccination D7	FALSE	naive	IGHV4-30-4*01		IGHJ4*02	IGHM	IGKV4-1*01	IGKJ1*01	IGKC
A/Cal	cal_probe	VAX1	Vaccination D7	FALSE	naive	IGHV2-26*01	IGHD3-22*01	IGHJ4*02	IGHM	IGLV1-44*01	IGLJ2*01	IGLC
B/Phu	phu_probe	VAX1	Vaccination D7	FALSE	naive	IGHV1-18*01	IGHD3-22*01	IGHJ3*02	IGHM	IGLV2-23*02	IGLJ2*01	IGLC
A/Cal	cal_probe	VAX1	Vaccination D7	FALSE	naive	IGHV4-59*08		IGHJ4*02	IGHM	IGLV2-23*01	IGLJ3*02	IGLC3
A/Cal	cal_probe	VAX1	Vaccination D7	FALSE	naive	IGHV3-7*03	IGHD2-2*02	IGHJ5*02	IGHM	IGKV1-12*01	IGKJ3*01	IGKC
A/Cal	cal_probe	VAX1	Vaccination D7	FALSE	naive	IGHV3-15*01	IGHD4-17*01	IGHJ6*02	IGHM	IGKV1-39*01	IGKJ2*01	IGKC
A/Cal	cal_probe	VAX1	Vaccination D7	FALSE	naive	IGHV3-7*03	IGHD3-10*01	IGHJ4*02	IGHM	IGKV2-30*01	IGKJ2*01	IGKC
A/Cal	cal_probe	VAX1	Vaccination D7	FALSE	naive	IGHV3-30*18	IGHD3-10*01	IGHJ4*02	IGHM	IGKV3-15*01	IGKJ2*01	IGKC
A/Cal	cal_probe	VAX1	Vaccination D7	FALSE	mem	IGHV3-33*05	IGHD3-22*01	IGHJ5*02	IGHG1	IGLV1-47*01	IGLJ2*01	IGLC
B/Phu	phu_probe	VAX1	Vaccination D7	FALSE	naive	IGHV4-34*01	IGHD2-15*01	IGHJ6*02	IGHD	IGLV3-19*01	IGLJ2*01	IGLC
A/Cal	cal_probe	VAX1	Vaccination D7	FALSE	naive	IGHV3-23*01	IGHD2-15*01	IGHJ6*03	IGHM	IGKV3-15*01	IGKJ1*01	IGKC
A/Cal	cal_probe	VAX1	Vaccination D7	FALSE	mem	IGHV3-23*01	IGHD3-3*01	IGHJ6*03	IGHG1	IGLV1-51*01	IGLJ2*01	IGLC
B/Phu	phu_probe	VAX1	Vaccination D7	FALSE	mem	IGHV1-3*01		IGHJ4*02	IGHA1	IGLV7-46*01	IGLJ3*02	IGLC3
A/Cal	cal_probe	VAX1	Vaccination D7	FALSE	naive	IGHV4-30-2*01		IGHJ5*02	IGHM	IGLV1-51*02	IGLJ3*02	IGLC
A/Cal	cal_probe	VAX1	Vaccination D7	FALSE	mem	IGHV1-18*01		IGHJ4*02	IGHG1	IGKV3-15*01	IGKJ4*01	IGKC
A/Cal	cal_probe	VAX1	Vaccination D7	FALSE	mem	IGHV3-72*01	IGHD3-10*01	IGHJ4*02	IGHG1	IGLV1-47*01	IGLJ3*02	IGLC
B/Phu	phu_probe	VAX1	Vaccination D7	TRUE	mem	IGHV3-33*05	IGHD2-2*01	IGHJ4*02	IGHG1	IGLV3-21*02	IGLJ2*01	IGLC3
B/Phu	phu_probe	VAX1	Vaccination D7	TRUE	mem	IGHV4-59*08		IGHJ4*02	IGHM	IGKV4-1*01	IGKJ1*01	IGKC
B/Phu	phu_probe	VAX1	Vaccination D7	TRUE	mem	IGHV3-20*04		IGHJ1*01	IGHA1	IGLV1-47*01	IGLJ2*01	IGLC
A/Cal	cal_probe	VAX1	Vaccination D7	FALSE	mem	IGHV3-7*03	IGHD3-22*01	IGHJ4*02	IGHA1	IGKV4-1*01	IGKJ3*01	IGKC
A/Cal	cal_probe	VAX1	Vaccination D7	FALSE	mem	IGHV2-70*15		IGHJ4*02	IGHG1	IGLV3-1*01	IGLJ2*01	IGLC
A/Cal	cal_probe	VAX1	Vaccination D7	FALSE	naive	IGHV3-33*01	IGHD3-10*01	IGHJ4*02	IGHM	IGKV2-24*01	IGKJ2*01	IGKC
A/Cal	cal_probe	VAX1	Vaccination D7	FALSE	naive	IGHV4-59*01	IGHD6-19*01	IGHJ6*02	IGHM	IGKV1-39*01	IGKJ1*01	IGKC
A/Cal	cal_probe	VAX1	Vaccination D7	FALSE	mem	IGHV3-30-3*01	IGHD3-22*01	IGHJ3*02	IGHM	IGKV3-15*01	IGKJ1*01	IGKC
A/Cal	cal_probe	VAX1	Vaccination D7	FALSE	mem	IGHV6-1*01	IGHD6-6*01	IGHJ6*02	IGHA2	IGKV4-1*02	IGKJ4*01	IGKC
A/Cal	cal_probe	VAX1	Vaccination D7	FALSE	naive	IGHV4-39*01	IGHD4-17*01	IGHJ5*02	IGHM	IGLV1-51*02	IGLJ3*02	IGLC
B/Phu	phu_probe	VAX1	Vaccination D7	FALSE	mem	IGHV4-30-4*01		IGHJ5*02	IGHA1	IGKV2-28*01	IGKJ2*02	IGKC
A/Cal	cal_probe	VAX1	Vaccination D7	FALSE	naive	IGHV4-39*01	IGHD3-22*01	IGHJ3*02	IGHM	IGLV2-8*01	IGLJ2*01	IGLC
A/Cal	cal_probe	VAX1	Vaccination D7	FALSE	mem	IGHV4-39*07	IGHD3-22*01	IGHJ4*02	IGHM	IGLV5-45*02	IGLJ2*01	IGLC
B/Phu	phu_probe	VAX1	Vaccination D7	FALSE	naive	IGHV3-23*01		IGHJ4*02	IGHM	IGLV4-69*01	IGLJ3*02	IGLC
A/Cal	cal_probe	VAX1	Vaccination D7	FALSE	naive	IGHV1-18*01	IGHD6-19*01	IGHJ6*03	IGHM	IGLV1-51*01	IGLJ2*01	IGLC
A/Cal	cal_probe	VAX1	Vaccination D7	FALSE	mem	IGHV4-34*01	IGHD3-16*02	IGHJ3*02	IGHA1	IGLV3-21*02	IGLJ2*01	IGLC
A/Cal	cal_probe	VAX1	Vaccination D7	FALSE	mem	IGHV3-74*01	IGHD2-15*01	IGHJ3*02	IGHM	IGLV2-8*01	IGLJ1*01	IGLC1
A/Cal	cal_probe	VAX1	Vaccination D7	FALSE	naive	IGHV4-4*02	IGHD2-2*03	IGHJ4*02	IGHM	IGKV1-9*01	IGKJ1*01	IGKC
B/Phu	phu_probe	VAX1	Vaccination D7	FALSE	mem	IGHV1-69*01		IGHJ6*03	IGHG1	IGKV3-20*01	IGKJ2*01	IGKC
B/Phu	phu_probe	VAX1	Vaccination D7	FALSE	atypical	IGHV4-39*07	IGHD3-3*01	IGHJ4*02	IGHD	IGKV3-15*01	IGKJ1*01	IGKC
A/Cal	cal_probe	VAX1	Vaccination D7	TRUE	mem	IGHV3-30*18		IGHJ6*02	IGHG1	IGLV3-21*02	IGLJ2*01	IGLC
B/Phu	phu_probe	VAX1	Vaccination D7	FALSE	mem	IGHV4-39*07	IGHD3-22*01	IGHJ4*02	IGHG1	IGLV1-40*01	IGLJ1*01	IGLC1
A/Cal	cal_probe	VAX1	Vaccination D7	TRUE	mem	IGHV3-30*18	IGHD4-17*01	IGHJ6*02	IGHG1	IGLV3-21*02	IGLJ2*01	IGLC
A/Cal	cal_probe	VAX1	Vaccination D7	FALSE	mem	IGHV3-15*07		IGHJ4*02	IGHM	IGKV2-30*01	IGKJ2*01	IGKC
A/Cal	cal_probe	VAX2	Vaccination D7	FALSE	naive	IGHV1-18*04	IGHD3-10*01	IGHJ4*02	IGHD	IGLV3-21*04	IGLJ3*02	IGLC3
A/Cal	cal_probe	VAX2	Vaccination D7	FALSE	mem	IGHV1-58*01	IGHD6-6*01	IGHJ4*02	IGHM	IGKV3/OR2-268*02	IGKJ5*01	IGKC
A/Cal	cal_probe	VAX2	Vaccination D7	FALSE	mem	IGHV5-51*01	IGHD2-21*02	IGHJ4*02	IGHG1	IGKV3-20*01	IGKJ2*03	IGKC
B/Phu	phu_probe	VAX2	Vaccination D7	TRUE	mem	IGHV1-3*01		IGHJ4*02	IGHM	IGLV7-43*01	IGLJ3*02	IGLC3
B/Phu	phu_probe	VAX2	Vaccination D7	TRUE	mem	IGHV3-13*01	IGHD2-21*01	IGHJ4*02	IGHM	IGKV1-27*01	IGKJ3*01	IGKC
A/Cal	cal_probe	VAX2	Vaccination D7	FALSE	naive	IGHV3-30*04	IGHD6-19*01	IGHJ5*02	IGHM	IGLV2-14*03	IGLJ2*01	IGLC
B/Phu	phu_probe	VAX2	Vaccination D7	TRUE	mem	IGHV3-30-3*01	IGHD3-22*01	IGHJ4*02	IGHM	IGKV1-5*03	IGKJ5*01	IGKC
A/Cal	cal_probe	VAX2	Vaccination D7	FALSE	naive	IGHV1-18*01	IGHD1-26*01	IGHJ6*02	IGHD	IGKV1-5*03	IGKJ1*01	IGKC
B/Phu	phu_probe	VAX2	Vaccination D7	TRUE	mem	IGHV1-46*02		IGHJ4*02	IGHM	IGKV2-24*01	IGKJ1*01	IGKC
A/Cal	cal_probe	VAX2	Vaccination D7	FALSE	naive	IGHV3-30-3*01		IGHJ6*02	IGHM	IGKV3-11*01	IGKJ2*01	IGKC
B/Phu	phu_probe	VAX2	Vaccination D7	TRUE	mem	IGHV3-13*01		IGHJ6*02	IGHM	IGKV2-28*01	IGKJ5*01	IGKC
B/Phu	phu_probe	VAX2	Vaccination D7	FALSE	mem	IGHV4-34*01	IGHD2-8*01	IGHJ4*02	IGHM	IGLV1-40*01	IGLJ1*01	IGLC1
A/Cal	cal_probe	VAX2	Vaccination D7	FALSE	naive	IGHV3-48*03	IGHD2-21*02	IGHJ3*02	IGHM	IGLV7-43*01	IGLJ2*01	IGLC
A/Cal	cal_probe	VAX2	Vaccination D7	FALSE	mem	IGHV5-51*01		IGHJ4*02	IGHM	IGKV1-17*01	IGKJ2*01	IGKC
A/Cal	cal_probe	VAX2	Vaccination D7	FALSE	naive	IGHV4-31*03	IGHD2-2*03	IGHJ4*02	IGHM	IGKV3-11*01	IGKJ2*01	IGKC
A/Cal	cal_probe	VAX2	Vaccination D7	TRUE	naive	IGHV3-30*18		IGHJ4*02	IGHM	IGKV3-15*01	IGKJ1*01	IGKC
A/Cal	cal_probe	VAX2	Vaccination D7	FALSE	naive	IGHV1-3*01	IGHD2-15*01	IGHJ4*02	IGHM	IGKV3-20*01	IGKJ2*01	IGKC
B/Phu	phu_probe	VAX2	Vaccination D7	FALSE	naive	IGHV4-34*01		IGHJ6*02	IGHM	IGLV3-19*01	IGLJ2*01	IGLC
B/Phu	phu_probe	VAX2	Vaccination D7	FALSE	naive	IGHV4-34*01	IGHD3-16*02	IGHJ2*01	IGHM	IGLV3-19*01	IGLJ2*01	IGLC
A/Cal	cal_probe	VAX2	Vaccination D7	FALSE	naive	IGHV3-30-3*01	IGHD3-22*01	IGHJ4*02	IGHM	IGKV1-5*03	IGKJ1*01	IGKC
A/Cal	cal_clonal	VAX2	Vaccination D7	TRUE	atypical	IGHV5-10-1*03		IGHJ6*02	IGHG3	IGKV1-9*01	IGKJ1*01	IGKC
A/Cal	cal_probe	VAX2	Vaccination D7	FALSE	mem	IGHV3-48*02		IGHJ4*02	IGHM	IGKV3-15*01	IGKJ1*01	IGKC
B/Phu	phu_probe	VAX2	Vaccination D7	TRUE	mem	IGHV3-7*03	IGHD4-17*01	IGHJ4*02	IGHM	IGKV3D-20*01	IGKJ1*01	IGKC
A/Cal	cal_probe	VAX2	Vaccination D7	TRUE	mem	IGHV4-30-4*01	IGHD4-17*01	IGHJ5*02	IGHG1	IGLV3-9*01	IGLJ2*01	IGLC
B/Phu	phu_probe	VAX2	Vaccination D7	FALSE	naive	IGHV3-48*03		IGHJ4*02	IGHD	IGLV2-23*02	IGLJ3*02	IGLC3
A/Cal	cal_probe	VAX2	Vaccination D7	FALSE	naive	IGHV3-30-3*01	IGHD3-10*01	IGHJ4*02	IGHM	IGKV1-5*03	IGKJ2*01	IGKC
B/Phu	phu_probe	VAX2	Vaccination D7	FALSE	naive	IGHV3-33*01	IGHD3-22*01	IGHJ4*02	IGHM	IGKV1-17*01	IGKJ2*01	IGKC
B/Phu	phu_probe	VAX2	Vaccination D7	TRUE	mem	IGHV1-46*01	IGHD6-13*01	IGHJ4*02	IGHM	IGKV2-24*01	IGKJ1*01	IGKC
A/Cal	cal_probe	VAX2	Vaccination D7	FALSE	mem	IGHV3-7*03	IGHD3-22*01	IGHJ4*02	IGHM	IGLV4-69*01	IGLJ2*01	IGLC
B/Phu	phu_probe	VAX2	Vaccination D7	FALSE	mem	IGHV3-30*18	IGHD6-13*01	IGHJ4*02	IGHG1	IGKV1-5*03	IGKJ1*01	IGKC
B/Phu	phu_probe	VAX2	Vaccination D7	FALSE	mem	IGHV3-30-3*01		IGHJ4*02	IGHM	IGLV3-25*03	IGLJ1*01	IGLC1
A/Cal	cal_probe	VAX2	Vaccination D7	FALSE	mem	IGHV4-31*03		IGHJ4*02	IGHM	IGKV2-24*01	IGKJ1*01	IGKC
B/Phu	phu_probe	VAX2	Vaccination D7	FALSE	mem	IGHV3-48*03		IGHJ4*02	IGHG1	IGLV3-19*01	IGLJ3*02	IGLC3
A/Cal	cal_probe	VAX2	Vaccination D7	FALSE	naive	IGHV3-53*01		IGHJ4*02	IGHM	IGKV2-24*01	IGKJ2*01	IGKC
B/Phu	phu_probe	VAX2	Vaccination D7	FALSE	mem	IGHV3-23*04	IGHD2-2*03	IGHJ6*02	IGHM	IGLV2-23*02	IGLJ2*01	IGLC
A/Cal	cal_probe	VAX2	Vaccination D7	FALSE	mem	IGHV3-48*03	IGHD3-9*01	IGHJ4*02	IGHG1	IGKV1-16*02	IGKJ5*01	IGKC
B/Phu	phu_probe	VAX2	Vaccination D7	TRUE	mem	IGHV3-7*03	IGHD4-17*01	IGHJ4*02	IGHM	IGKV3D-20*01	IGKJ1*01	IGKC
A/Cal	cal_probe	VAX2	Vaccination D7	FALSE	mem	IGHV3-30-3*01	IGHD5-18*01	IGHJ4*02	IGHM	IGLV1-47*01	IGLJ2*01	IGLC
A/Cal	cal_probe	VAX2	Vaccination D7	FALSE	naive	IGHV3-30*18	IGHD3-9*01	IGHJ4*02	IGHM	IGLV1-47*01	IGLJ3*02	IGLC3
A/Cal	cal_probe	VAX2	Vaccination D7	FALSE	naive	IGHV3-23*01		IGHJ4*02	IGHM	IGLV1-44*01	IGLJ2*01	IGLC
A/Cal	cal_probe	VAX2	Vaccination D7	FALSE	mem	IGHV3-33*01		IGHJ4*02	IGHG1	IGLV4-69*01	IGLJ2*01	IGLC
B/Phu	phu_probe	VAX2	Vaccination D7	FALSE	mem	IGHV3-30*18		IGHJ6*02	IGHG1	IGKV1-39*01	IGKJ3*01	IGKC
B/Phu	phu_probe	VAX2	Vaccination D7	FALSE	mem	IGHV3-33*06	IGHD6-19*01	IGHJ6*02	IGHG1	IGLV6-57*04	IGLJ3*02	IGLC
B/Phu	phu_probe	VAX2	Vaccination D7	TRUE	mem	IGHV3-13*01	IGHD2-21*01	IGHJ4*02	IGHM	IGKV1-27*01	IGKJ3*01	IGKC
B/Phu	phu_probe	VAX2	Vaccination D7	TRUE	mem	IGHV1-46*02		IGHJ4*02	IGHM	IGKV2-24*01	IGKJ1*01	IGKC
B/Phu	phu_probe	VAX2	Vaccination D7	TRUE	mem	IGHV3-21*02		IGHJ4*02	IGHG1	IGKV1-5*03	IGKJ1*01	IGKC
A/Cal	cal_probe	VAX2	Vaccination D7	TRUE	mem	IGHV1-3*01	IGHD3-3*01	IGHJ6*02	IGHG1	IGKV2-30*01	IGKJ1*01	IGKC
B/Phu	phu_clonal	VAX2	Vaccination D7	TRUE	mem	IGHV3-30-3*01	IGHD3-22*01	IGHJ4*02	IGHM	IGKV1-5*03	IGKJ5*01	IGKC
B/Phu	phu_probe	VAX2	Vaccination D7	TRUE	mem	IGHV3-53*01		IGHJ5*02	IGHM	IGKV3-20*01	IGKJ2*01	IGKC
B/Phu	phu_probe	VAX2	Vaccination D7	TRUE	mem	IGHV3-13*01	IGHD2/OR15-2a*01	IGHJ4*02	IGHM	IGKV1-27*01	IGKJ3*01	IGKC
B/Phu	phu_probe	VAX2	Vaccination D7	TRUE	mem	IGHV3-13*01		IGHJ5*02	IGHM	IGKV1-27*01	IGKJ3*01	IGKC
B/Phu	phu_probe	VAX2	Vaccination D7	FALSE	mem	IGHV3-48*03	IGHD4-17*01	IGHJ5*02	IGHG1	IGKV3-20*01	IGKJ1*01	IGKC
A/Cal	cal_probe	VAX2	Vaccination D7	TRUE	mem	IGHV1-18*04		IGHJ6*02	IGHG1	IGLV3-25*03	IGLJ1*01	IGLC1
B/Phu	phu_probe	VAX2	Vaccination D7	TRUE	mem	IGHV3-23*01	IGHD2-2*02	IGHJ5*02	IGHG1	IGLV2-11*01	IGLJ3*02	IGLC3
A/Cal	cal_probe	VAX2	Vaccination D7	FALSE	naive	IGHV3-73*02		IGHJ4*02	IGHM	IGLV2-14*03	IGLJ2*01	IGLC
A/Cal	cal_probe	VAX2	Vaccination D7	FALSE	mem	IGHV3-30*18	IGHD3-22*01	IGHJ6*02	IGHM	IGLV1-44*01	IGLJ2*01	IGLC
A/Cal	cal_probe	VAX2	Vaccination D7	FALSE	mem	IGHV4-30-4*01	IGHD2-2*02	IGHJ4*02	IGHG1	IGLV2-14*01	IGLJ3*02	IGLC3
A/Cal	cal_probe	VAX2	Vaccination D7	FALSE	mem	IGHV3-53*02		IGHJ3*02	IGHM	IGLV4-69*01	IGLJ2*01	IGLC
B/Phu	phu_probe	VAX2	Vaccination D7	FALSE	mem	IGHV3-33*01		IGHJ6*02	IGHG1	IGLV2-8*01	IGLJ2*01	IGLC
A/Cal	cal_probe	VAX2	Vaccination D7	FALSE	mem	IGHV1-18*04		IGHJ4*02	IGHG1	IGKV1-17*01	IGKJ2*01	IGKC
A/Cal	cal_probe	VAX2	Vaccination D7	FALSE	mem	IGHV3-30-3*01	IGHD6-19*01	IGHJ5*02	IGHG1	IGLV1-40*01	IGLJ2*01	IGLC
B/Phu	phu_probe	VAX2	Vaccination D7	TRUE	mem	IGHV3-53*02		IGHJ5*02	IGHM	IGKV3-20*01	IGKJ2*01	IGKC
A/Cal	cal_probe	VAX2	Vaccination D7	FALSE	mem	IGHV4-30-4*01		IGHJ4*02	IGHM	IGLV1-51*01	IGLJ2*01	IGLC
A/Cal	cal_probe	VAX2	Vaccination D7	FALSE	mem	IGHV4-30-4*01		IGHJ4*02	IGHG1	IGLV3-1*01	IGLJ2*01	IGLC
A/Cal	cal_probe	VAX2	Vaccination D7	FALSE	naive	IGHV4-30-4*01		IGHJ5*02	IGHM	IGKV3-11*01	IGKJ4*01	IGKC
B/Phu	phu_probe	VAX2	Vaccination D7	FALSE	mem	IGHV3-30-3*01	IGHD1-20*01	IGHJ4*02	IGHG1	IGKV4-1*01	IGKJ5*01	IGKC
A/Cal	cal_probe	VAX2	Vaccination D7	FALSE	naive	IGHV3-30*04		IGHJ3*02	IGHM	IGLV1-51*01	IGLJ2*01	IGLC
A/Cal	cal_probe	VAX2	Vaccination D7	FALSE	mem	IGHV3-30-3*01	IGHD1-26*01	IGHJ4*02	IGHG1	IGLV7-46*01	IGLJ1*01	IGLC1
A/Cal	cal_probe	VAX2	Vaccination D7	FALSE	naive	IGHV3-30*04	IGHD3-10*01	IGHJ4*02	IGHM	IGKV3-15*01	IGKJ2*01	IGKC
B/Phu	phu_probe	VAX2	Vaccination D7	FALSE	naive	IGHV4-30-4*01		IGHJ4*02	IGHM	IGLV3-1*01	IGLJ2*01	IGLC
B/Phu	phu_probe	VAX2	Vaccination D7	TRUE	mem	IGHV3-15*07	IGHD3-3*01	IGHJ6*02	IGHM	IGKV3-11*01	IGKJ2*01	IGKC
A/Cal	cal_probe	VAX2	Vaccination D7	FALSE	naive	IGHV3-30*04	IGHD3-16*02	IGHJ6*02	IGHM	IGLV3-19*01	IGLJ2*01	IGLC
A/Cal	cal_probe	VAX2	Vaccination D7	FALSE	naive	IGHV3-30*04	IGHD1-26*01	IGHJ4*02	IGHM	IGLV1-47*01	IGLJ2*01	IGLC
A/Cal	cal_probe	VAX2	Vaccination D7	FALSE	naive	IGHV3-30*04	IGHD3-10*01	IGHJ4*02	IGHM	IGKV3-11*01	IGKJ4*01	IGKC
A/Cal	cal_probe	VAX2	Vaccination D7	FALSE	naive	IGHV3-30*18	IGHD6-13*01	IGHJ4*02	IGHM	IGLV2-14*03	IGLJ3*02	IGLC3
B/Phu	phu_probe	VAX2	Vaccination D7	FALSE	naive	IGHV3-23*04	IGHD5-18*01	IGHJ4*02	IGHM	IGKV1D-12*01	IGKJ4*01	IGKC
A/Cal	cal_probe	VAX2	Vaccination D7	FALSE	naive	IGHV3-30-3*01	IGHD2-2*01	IGHJ6*02	IGHM	IGLV1-44*01	IGLJ3*02	IGLC3
A/Cal	cal_probe	VAX2	Vaccination D7	TRUE	naive	IGHV3-33*01	IGHD6-13*01	IGHJ4*02	IGHM	IGKV3-11*01	IGKJ2*01	IGKC
A/Cal	cal_probe	VAX2	Vaccination D7	TRUE	mem	IGHV4-59*13		IGHJ6*02	IGHA1	IGKV3-11*01	IGKJ3*01	IGKC
A/Cal	cal_probe	VAX2	Vaccination D7	FALSE	naive	IGHV3-30*18	IGHD6-19*01	IGHJ6*02	IGHM	IGLV1-51*01	IGLJ3*02	IGLC3
A/Cal	cal_probe	VAX2	Vaccination D7	FALSE	mem	IGHV3-7*03		IGHJ5*02	IGHM	IGLV7-46*01	IGLJ3*02	IGLC3
B/Phu	phu_probe	VAX2	Vaccination D7	FALSE	naive	IGHV4-59*01	IGHD6-6*01	IGHJ6*02	IGHM	IGKV1-8*01	IGKJ3*01	IGKC
A/Cal	cal_probe	VAX2	Vaccination D7	FALSE	naive	IGHV4-59*01	IGHD6-13*01	IGHJ4*02	IGHM	IGLV1-51*01	IGLJ2*01	IGLC
A/Cal	cal_probe	VAX2	Vaccination D7	FALSE	mem	IGHV4-38-2*01		IGHJ4*02	IGHM	IGKV2D-29*01	IGKJ2*01	IGKC
B/Phu	phu_probe	VAX2	Vaccination D7	FALSE	naive	IGHV3-7*03		IGHJ4*02	IGHM	IGLV1-44*01	IGLJ2*01	IGLC
B/Phu	phu_clonal	VAX2	Vaccination D7	TRUE	mem	IGHV1-46*01		IGHJ4*02	IGHM	IGKV2-24*01	IGKJ1*01	IGKC
A/Cal	cal_probe	VAX2	Vaccination D7	FALSE	naive	IGHV4-4*02	IGHD6-19*01	IGHJ4*02	IGHM	IGKV1-8*01	IGKJ3*01	IGKC
B/Phu	phu_probe	VAX2	Vaccination D7	FALSE	naive	IGHV3-21*01	IGHD6-13*01	IGHJ5*02	IGHM	IGKV1-17*01	IGKJ3*01	IGKC
B/Phu	phu_probe	VAX2	Vaccination D7	FALSE	mem	IGHV3-23*01	IGHD6-6*01	IGHJ4*02	IGHM	IGLV2-14*03	IGLJ1*01	IGLC1
B/Phu	phu_probe	VAX2	Vaccination D7	FALSE	mem	IGHV3-30*18		IGHJ4*02	IGHG1	IGKV3D-15*01	IGKJ1*01	IGKC
A/Cal	cal_probe	VAX2	Vaccination D7	FALSE	naive	IGHV3-30*04	IGHD5-18*01	IGHJ4*02	IGHM	IGKV1-39*01	IGKJ3*01	IGKC
B/Phu	phu_probe	VAX2	Vaccination D7	FALSE	mem	IGHV3-33*01	IGHD2-15*01	IGHJ6*02	IGHG1	IGLV3-9*01	IGLJ3*02	IGLC3
A/Cal	cal_probe	VAX2	Vaccination D7	FALSE	naive	IGHV1-3*01		IGHJ4*02	IGHM	IGKV1-39*01	IGKJ1*01	IGKC
A/Cal	cal_clonal	VAX2	Vaccination D7	TRUE	mem	IGHV3-30*18		IGHJ4*02	IGHM	IGKV3-15*01	IGKJ1*01	IGKC
B/Phu	phu_probe	VAX2	Vaccination D7	FALSE	mem	IGHV3-11*06		IGHJ4*02	IGHM	IGKV2-30*01	IGKJ2*01	IGKC
B/Phu	phu_probe	VAX2	Vaccination D7	TRUE	mem	IGHV1-46*01		IGHJ4*02	IGHM	IGKV2-24*01	IGKJ1*01	IGKC
B/Phu	phu_probe	VAX2	Vaccination D7	TRUE	mem	IGHV3-49*04	IGHD5-18*01	IGHJ4*02	IGHM	IGLV3-1*01	IGLJ2*01	IGLC
A/Cal	cal_probe	VAX2	Vaccination D7	FALSE	mem	IGHV2-5*01	IGHD4-17*01	IGHJ1*01	IGHG1	IGLV3-9*01	IGLJ1*01	IGLC1
A/Cal	cal_probe	VAX2	Vaccination D7	FALSE	naive	IGHV1-18*04		IGHJ6*02	IGHM	IGKV1-39*01	IGKJ4*01	IGKC
B/Phu	phu_probe	VAX2	Vaccination D7	TRUE	mem	IGHV3-13*01	IGHD2-2*03	IGHJ6*02	IGHM	IGLV1-40*01	IGLJ1*01	IGLC1
B/Phu	phu_probe	VAX2	Vaccination D7	TRUE	mem	IGHV3-15*01		IGHJ4*02	IGHM	IGKV3-11*01	IGKJ2*02	IGKC
B/Phu	phu_probe	VAX2	Vaccination D7	FALSE	mem	IGHV1-46*01		IGHJ4*02	IGHM	IGLV3-19*01	IGLJ3*02	IGLC3
A/Cal	cal_probe	VAX2	Vaccination D7	FALSE	naive	IGHV4-39*01	IGHD6-13*01	IGHJ4*02	IGHM	IGLV1-44*01	IGLJ6*01	IGLC,IGLC6
A/Cal	cal_probe	VAX2	Vaccination D7	FALSE	mem	IGHV3-30*18		IGHJ6*02	IGHM	IGLV1-44*01	IGLJ2*01	IGLC
A/Cal	cal_probe	VAX2	Vaccination D7	FALSE	mem	IGHV3-23*01		IGHJ4*02	IGHM	IGLV2-14*03	IGLJ1*01	IGLC1
A/Cal	cal_probe	VAX2	Vaccination D7	FALSE	mem	IGHV4-30-2*01	IGHD2-8*01	IGHJ4*02	IGHM	IGKV3-11*01	IGKJ5*01	IGKC
A/Cal	cal_probe	VAX2	Vaccination D7	FALSE	naive	IGHV5-10-1*03	IGHD1-26*01	IGHJ5*02	IGHM	IGKV3-11*01	IGKJ2*01	IGKC
A/Cal	cal_probe	VAX2	Vaccination D7	TRUE	mem	IGHV2-70*04		IGHJ5*02	IGHM	IGKV3-11*01	IGKJ2*01	IGKC
A/Cal	cal_probe	VAX2	Vaccination D7	FALSE	naive	IGHV3-21*01		IGHJ5*02	IGHM	IGKV3-15*01	IGKJ2*01	IGKC
B/Phu	phu_probe	VAX2	Vaccination D7	FALSE	naive	IGHV3-30*04	IGHD3-3*01	IGHJ6*02	IGHM	IGLV2-23*02	IGLJ3*02	IGLC3
A/Cal	cal_probe	VAX2	Vaccination D7	FALSE	mem	IGHV3-74*01		IGHJ3*02	IGHM	IGLV2-8*01	IGLJ2*01	IGLC
B/Phu	phu_probe	VAX2	Vaccination D7	FALSE	naive	IGHV3-23*01	IGHD5-18*01	IGHJ4*02	IGHM	IGLV1-44*01	IGLJ2*01	IGLC
B/Phu	phu_probe	VAX2	Vaccination D7	TRUE	mem	IGHV1-46*01		IGHJ4*02	IGHM	IGKV2-24*01	IGKJ1*01	IGKC
B/Phu	phu_probe	VAX2	Vaccination D7	TRUE	mem	IGHV4-59*01	IGHD6-13*01	IGHJ4*02	IGHG1	IGLV1-40*01	IGLJ1*01	IGLC1
A/Cal	cal_probe	VAX2	Vaccination D7	FALSE	naive	IGHV4-59*01		IGHJ4*02	IGHM	IGLV3-19*01	IGLJ2*01	IGLC
B/Phu	phu_probe	VAX2	Vaccination D7	FALSE	mem	IGHV1-46*01	IGHD6-19*01	IGHJ4*02	IGHG1	IGLV1-40*01	IGLJ1*01	IGLC1
B/Phu	phu_probe	VAX2	Vaccination D7	FALSE	mem	IGHV3-15*07		IGHJ4*02	IGHM	IGKV3-11*01	IGKJ4*01	IGKC
B/Phu	phu_probe	VAX2	Vaccination D7	FALSE	naive	IGHV3-33*01	IGHD2-15*01	IGHJ6*02	IGHM	IGLV2-23*02	IGLJ2*01	IGLC
A/Cal	cal_probe	VAX2	Vaccination D7	FALSE	mem	IGHV4-39*01		IGHJ4*02	IGHM	IGLV7-46*04	IGLJ2*01	IGLC
B/Phu	phu_probe	VAX2	Vaccination D7	TRUE	mem	IGHV3-7*03	IGHD4-17*01	IGHJ4*02	IGHM	IGKV3D-20*01	IGKJ1*01	IGKC
A/Cal	cal_probe	VAX2	Vaccination D7	FALSE	naive	IGHV3-30-3*01	IGHD1-1*01	IGHJ4*02	IGHM	IGKV3-15*01	IGKJ1*01	IGKC
B/Phu	phu_probe	VAX2	Vaccination D7	TRUE	mem	IGHV3-13*01	IGHD2-21*01	IGHJ4*02	IGHM	IGKV1-27*01	IGKJ3*01	IGKC
B/Phu	phu_clonal	VAX2	Vaccination D7	TRUE	mem	IGHV1-46*01		IGHJ4*02	IGHM	IGKV2-24*01	IGKJ1*01	IGKC
A/Cal	cal_probe	VAX2	Vaccination D7	FALSE	naive	IGHV3-30*04	IGHD1-26*01	IGHJ4*02	IGHM	IGKV4-1*01	IGKJ1*01	IGKC
B/Phu	phu_probe	VAX2	Vaccination D7	TRUE	mem	IGHV3-53*02		IGHJ5*02	IGHM	IGKV3-20*01	IGKJ2*01	IGKC
A/Cal	cal_probe	VAX2	Vaccination D7	FALSE	naive	IGHV1-46*01	IGHD5-12*01	IGHJ6*02	IGHM	IGLV2-8*01	IGLJ2*01	IGLC
A/Cal	cal_probe	VAX2	Vaccination D7	FALSE	naive	IGHV3-30*04	IGHD1-26*01	IGHJ4*02	IGHM	IGLV2-8*01	IGLJ2*01	IGLC
B/Phu	phu_probe	VAX2	Vaccination D7	FALSE	mem	IGHV4-34*01		IGHJ3*02	IGHM	IGKV1-37*01	IGKJ5*01	IGKC
A/Cal	cal_probe	VAX2	Vaccination D7	FALSE	mem	IGHV1-69*06	IGHD3-22*01	IGHJ4*02	IGHG1	IGKV1-5*03	IGKJ3*01	IGKC
A/Cal	cal_probe	VAX2	Vaccination D7	FALSE	naive	IGHV3-21*01	IGHD3-22*01	IGHJ4*02	IGHM	IGKV1-5*03	IGKJ1*01	IGKC
B/Phu	phu_probe	VAX2	Vaccination D7	TRUE	mem	IGHV3-53*02		IGHJ5*02	IGHM	IGKV3-20*01	IGKJ2*01	IGKC
B/Phu	phu_probe	VAX2	Vaccination D7	FALSE	mem	IGHV3-13*01		IGHJ5*02	IGHM	IGKV1-27*01	IGKJ3*01	IGKC
A/Cal	cal_probe	VAX2	Vaccination D7	FALSE	mem	IGHV3-30*04		IGHJ4*02	IGHM	IGLV3-21*04	IGLJ2*01	IGLC
A/Cal	cal_probe	VAX2	Vaccination D7	TRUE	mem	IGHV3-23*04	IGHD2-2*03	IGHJ4*02	IGHM	IGKV1-39*01	IGKJ4*01	IGKC
A/Cal	cal_probe	VAX2	Vaccination D7	FALSE	naive	IGHV3-73*02	IGHD5-24*01	IGHJ6*02	IGHM	IGKV1-39*01	IGKJ5*01	IGKC
A/Cal	cal_probe	VAX2	Vaccination D7	FALSE	mem	IGHV2-70*13	IGHD4-17*01	IGHJ5*02	IGHG1	IGLV3-9*01	IGLJ2*01	IGLC
B/Phu	phu_probe	VAX2	Vaccination D7	FALSE	mem	IGHV3-15*07	IGHD3-3*01	IGHJ6*02	IGHM	IGKV3-20*01	IGKJ5*01	IGKC
B/Phu	phu_probe	VAX2	Vaccination D7	TRUE	mem	IGHV2-70*04		IGHJ6*02	IGHG1	IGKV2-28*01	IGKJ4*01	IGKC
B/Phu	phu_probe	VAX2	Vaccination D7	FALSE	naive	IGHV3-33*01		IGHJ3*02	IGHM	IGLV2-8*01	IGLJ2*01	IGLC
A/Cal	cal_clonal	VAX2	Vaccination D7	TRUE	mem	IGHV3-23*04		IGHJ4*02	IGHM	IGKV1-17*01	IGKJ1*01	IGKC
A/Cal	cal_probe	VAX2	Vaccination D7	FALSE	mem	IGHV1-3*01	IGHD2-2*02	IGHJ4*02	IGHM	IGKV3-20*01	IGKJ1*01	IGKC
A/Cal	cal_probe	VAX2	Vaccination D7	FALSE	naive	IGHV3-33*01	IGHD6-19*01	IGHJ4*02	IGHM	IGKV2D-26*03	IGKJ4*01	IGKC
B/Phu	phu_probe	VAX2	Vaccination D7	FALSE	naive	IGHV3-73*02	IGHD5-12*01	IGHJ4*02	IGHM	IGLV2-14*03	IGLJ1*01	IGLC1
A/Cal	cal_probe	VAX2	Vaccination D7	TRUE	naive	IGHV3-23*04	IGHD2-2*03	IGHJ4*02	IGHM	IGKV1-39*01	IGKJ4*01	IGKC
A/Cal	cal_probe	VAX2	Vaccination D7	FALSE	naive	IGHV3-23*01	IGHD5-18*01	IGHJ6*02	IGHD	IGKV1-5*03	IGKJ4*01	IGKC
B/Phu	phu_probe	VAX2	Vaccination D7	FALSE	mem	IGHV1-46*01	IGHD6-19*01	IGHJ3*01	IGHG1	IGLV1-40*01	IGLJ1*01	IGLC1
B/Phu	phu_probe	VAX2	Vaccination D7	TRUE	mem	IGHV1-46*02		IGHJ4*02	IGHM	IGKV2-24*01	IGKJ1*01	IGKC
B/Phu	phu_probe	VAX2	Vaccination D7	FALSE	mem	IGHV1-24*01	IGHD3-22*01	IGHJ5*02	IGHG1	IGKV3-20*01	IGKJ1*01	IGKC
B/Phu	phu_probe	VAX2	Vaccination D7	FALSE	mem	IGHV3-30*04		IGHJ2*01	IGHG1	IGLV6-57*04	IGLJ2*01	IGLC
B/Phu	phu_probe	VAX2	Vaccination D7	FALSE	naive	IGHV4-34*01	IGHD3-22*01	IGHJ6*02	IGHM	IGLV3-19*01	IGLJ3*02	IGLC3
B/Phu	phu_probe	VAX2	Vaccination D7	FALSE	mem	IGHV3-23*01	IGHD2-2*02	IGHJ5*02	IGHG1	IGLV1-44*01	IGLJ3*02	IGLC3
A/Cal	cal_probe	VAX2	Vaccination D7	FALSE	naive	IGHV3-30*18	IGHD4-23*01	IGHJ6*02	IGHM	IGKV1-12*01	IGKJ4*01	IGKC
A/Cal	cal_probe	VAX2	Vaccination D7	FALSE	naive	IGHV3-23*04		IGHJ4*02	IGHM	IGKV4-1*01	IGKJ4*01	IGKC
