# Supplementary material for: IFN-gene signatures in B cells following influenza A and B virus infection and influenza vaccination
Source: EMBO Mol Med. 2026 Mar 9;18(4):1456–77. doi: 10.1038/s44321-026-00395-8 (PMC13083893; doi:10.1038/s44321-026-00395-8)
Supplement: Supplementary file 5 — Source data Fig. 6 [file 44321_2026_395_MOESM5_ESM.zip]

Archive with 13 entries (10 files):
- Figure 6/
- Figure 6/.DS_Store
- __MACOSX/Figure 6/._.DS_Store
- Figure 6/6B/
- Figure 6/6C/
- Figure 6/6B/.DS_Store
- __MACOSX/Figure 6/6B/._.DS_Store
- Figure 6/6B/FACS freq NP 8hr.xlsx
- __MACOSX/Figure 6/6B/._FACS freq NP 8hr.xlsx
- Figure 6/6C/.DS_Store
- __MACOSX/Figure 6/6C/._.DS_Store
- Figure 6/6C/FACS freq NP 22hr.xlsx
- __MACOSX/Figure 6/6C/._FACS freq NP 22hr.xlsx
