# Supplementary material for: IFN-gene signatures in B cells following influenza A and B virus infection and influenza vaccination
Source: EMBO Mol Med. 2026 Mar 9;18(4):1456–77. doi: 10.1038/s44321-026-00395-8 (PMC13083893; doi:10.1038/s44321-026-00395-8)
Supplement: Supplementary file 5 — Source data Fig. 6 [file 44321_2026_395_MOESM5_ESM.zip › Figure 6/6B/FACS freq NP 8hr.xlsx]

## Sheet: Table1
% NP+ of live B cells
	MOI=1			MOI=4			MOI=10
No virus	A/Cal	B/Phu	B/Malay	A/Cal	B/Phu	B/Malay	A/Cal	B/Phu	B/Malay
8.54e-05	0.07	0.47	0.43	0.16	1.27	1.02	0.23	1.73	1.7
0	0.05	0.28	0.3	0.11	0.99	0.98	0.17	2.25	2.78
0	0.12	0.64	0.46	0.12	1.37	1.29	0.4	2.39	2.45
0.01	0.19	0.69	0.43	0.34	1.79	1.37	0.44	3.16	3.23
7.57e-05	0.13	0.38	0.39	0.26	1.55	1.53	0.24	2.81	2.52
0	0.19	1.2	0.64	0.25	2.21	2.56	0.33	4.18	5.39
% NP+ of live CD19-CD3-CD56- cells
	MOI=1			MOI=4			MOI=10
No virus	A/Cal	B/Phu	B/Malay	A/Cal	B/Phu	B/Malay	A/Cal	B/Phu	B/Malay
0.01	17.5	39.9	33.3	29.6	58.5	50.9	36.1	60.1	53.7
5.14e-05	10.9	39.6	29.6	19.7	55.4	43	24.6	62.8	57.5
2.78e-05	3.36	36.5	31	8.07	54.2	39.5	13.5	57.2	46.8
0.02	34.3	73.3	56.9	42.1	78.1	63.1	54.5	78.7	60.2
7.19e-05	2.63	31.7	20.7	5.7	58.3	47.8	9.37	63.3	55.9
3.69e-05	14	48.7	45.7	19	55.6	46.2	29	65.8	51.3
% NP+ of live CD4+ T cells
	MOI=1			MOI=4			MOI=10
No virus	A/Cal	B/Phu	B/Malay	A/Cal	B/Phu	B/Malay	A/Cal	B/Phu	B/Malay
6.69e-06	0.04	0.35	0.28	0.09	0.46	0.33	0.11	0.51	0.78
3.05e-05	0.04	0.15	0.13	0.11	0.18	0.17	0.15	0.29	0.5
4.84e-05	0.04	0.17	0.17	0.11	0.12	0.13	0.15	0.18	0.27
5.22e-05	0.19	0.16	0.09	0.23	0.21	0.13	0.35	0.3	0.49
0	0.04	0.11	0.1	0.07	0.19	0.09	0.12	0.36	0.2
1.14e-05	0.14	0.2	0.18	0.19	0.3	0.23	0.31	0.3	0.22
% NP+ of live CD8+ T cells
	MOI=1			MOI=4			MOI=10
No virus	A/Cal	B/Phu	B/Malay	A/Cal	B/Phu	B/Malay	A/Cal	B/Phu	B/Malay
0	0.03	0.38	0.32	0.07	0.38	0.31	0.07	0.41	0.72
2.59e-05	0.04	0.14	0.16	0.09	0.23	0.25	0.09	0.33	1
0	0.03	0.24	0.16	0.06	0.22	0.17	0.13	0.38	0.64
5.45e-05	0.15	0.52	0.18	0.18	1.04	0.35	0.31	1.22	0.72
0	0.03	0.12	0.1	0.07	0.25	0.15	0.11	0.44	0.62
4.06e-05	0.09	0.1	0.11	0.13	0.15	0.16	0.21	0.19	0.2
% NP+ of live MAIT cells
	MOI=1			MOI=4			MOI=10
No virus	A/Cal	B/Phu	B/Malay	A/Cal	B/Phu	B/Malay	A/Cal	B/Phu	B/Malay
0.04	0.08	0.34	0.38	0.21	0.2	0.24	0.09	0.28	0.34
0	0.14	0.12	0.12	0.17	0.26	0.23	0.23	0.23	0.36
0.03	0.05	0.24	0.27	0.09	0.14	0.25	0.17	0.24	0.35
0.06	0.25	0.29	0.19	0.36	0.33	0.22	0.58	0.45	0.42
0.03	0.1	0.15	0.05	0.09	0.11	0.14	0.16	0.25	0.18
0.13	0.17	0.35	0.18	0.23	0.35	0.23	0.44	0.32	0.23
% NP+ of live γδ T cells
	MOI=1			MOI=4			MOI=10
No virus	A/Cal	B/Phu	B/Malay	A/Cal	B/Phu	B/Malay	A/Cal	B/Phu	B/Malay
0.09	0.13	0.37	0.4	0.11	0.23	0.32	0.19	0.45	0.56
0	0.08	0.19	0.25	0.23	0.81	0.57	0.21	1.1	0.57
0.01	0.14	0.28	0.42	0.34	0.89	0.74	0.71	1.17	0.86
0.2	0.37	0.54	0.18	0.51	1.39	0.43	0.73	1.23	0.46
0	0.07	0.05	0.08	0.08	0.24	0.21	0.14	0.28	0.18
0.01	0.21	0.12	0.16	0.31	0.22	0.27	0.41	0.34	0.34
% NP+ of live NK cells
	MOI=1			MOI=4			MOI=10
No virus	A/Cal	B/Phu	B/Malay	A/Cal	B/Phu	B/Malay	A/Cal	B/Phu	B/Malay
0	0.19	1.15	0.42	0.45	2.94	1.23	0.74	2.38	0.77
0	0.15	0.98	0.32	0.47	3.63	1.1	0.72	3.81	0.99
0	0.15	0.63	0.32	0.33	2.09	0.84	0.52	2.64	0.8
0	0.39	3.57	1.26	0.65	7.56	1.9	1.3	7.84	1.94
0	0.12	0.19	0.07	0.25	1.04	0.19	0.33	1.45	0.11
0	0.1	0.87	0.13	0.14	2.03	0.37	0.28	2.16	0.37
