# Supplementary material for: IFN-gene signatures in B cells following influenza A and B virus infection and influenza vaccination
Source: EMBO Mol Med. 2026 Mar 9;18(4):1456–77. doi: 10.1038/s44321-026-00395-8 (PMC13083893; doi:10.1038/s44321-026-00395-8)
Supplement: Supplementary file 5 — Source data Fig. 6 [file 44321_2026_395_MOESM5_ESM.zip › Figure 6/6C/FACS freq NP 22hr.xlsx]

## Sheet: Table1
% NP+ of live B cells
	MOI=1			MOI=4			MOI=10
No virus	A/Cal	B/Phu	B/Malay	A/Cal	B/Phu	B/Malay	A/Cal	B/Phu	B/Malay
0.01	0.23	7.51	16.4	0.27	13.6	35.4	0.44	20	47.6
0	0.12	9.68	19.9	0.18	21.1	40.1	0.22	30.3	59.2
7.83e-05	0.11	10.8	20.2	0.22	20.6	39.9	0.35	28.5	57.6
0	0.3	9.71	17.2	0.37	17	49	0.68	29.9	63.8
0.02	0.09	8.17	17.6	0.13	19.6	39.2	0.2	30.7	53.6
0	0.14	16.8	25.5	0.23	30.4	57.7	0.53	43.5	71.2
% NP+ of live CD19-CD3-CD56- cells
	MOI=1			MOI=4			MOI=10
No virus	A/Cal	B/Phu	B/Malay	A/Cal	B/Phu	B/Malay	A/Cal	B/Phu	B/Malay
0	32.1	75.7	61.3	50.2	75.2	74.8	56.3	80.7	83.6
4.89e-05	24.8	65.9	67.5	42	72.1	78.4	50.9	76.1	85.5
3.65e-05	9.19	57.6	47.1	21.5	62.6	53.8	31.7	66.1	69.2
3.14e-05	32.5	46.7	37.1	49.6	54.7	42.7	55	57.8	60.2
0	4.13	56.7	46.4	12.2	66.2	73.5	18.7	68.2	84.5
0	22.8	60.6	54	43.2	71.1	66.2	54.1	78.3	75.4
% NP+ of live CD4+ T cells
	MOI=1			MOI=4			MOI=10
No virus	A/Cal	B/Phu	B/Malay	A/Cal	B/Phu	B/Malay	A/Cal	B/Phu	B/Malay
0	0.12	3.49	4.64	0.19	4.82	10	0.27	6.16	16.8
8.09e-06	0.06	2.12	2.22	0.14	3.69	5.01	0.23	4.32	10.9
0	0.05	1.76	2.26	0.1	3.38	5.39	0.17	4.12	9.69
2.75e-05	0.26	2	2.03	0.4	3.79	7.84	0.53	6.3	16.5
1.03e-05	0.02	1.24	1.38	0.06	2.64	3.56	0.1	3.47	7.1
4.63e-05	0.08	1.45	1.2	0.23	2.7	3.81	0.39	3.27	8.01
% NP+ of live CD8+ T cells
	MOI=1			MOI=4			MOI=10
No virus	A/Cal	B/Phu	B/Malay	A/Cal	B/Phu	B/Malay	A/Cal	B/Phu	B/Malay
4.53e-05	0.14	4.17	4.53	0.21	5.31	8.45	0.33	7.48	14.9
5.93e-05	0.06	2.89	2.77	0.14	5.51	6.73	0.18	6.57	15.4
2.16e-05	0.04	2.85	3.4	0.1	6.08	8.2	0.19	7.92	17.5
0	0.25	9.92	7.78	0.5	16.8	17.6	0.6	21	24.6
0	0.02	1.66	1.78	0.06	3.93	5.48	0.13	5.84	12.5
4.24e-05	0.05	2.65	1.66	0.15	6.32	6.05	0.25	7.1	8.1
% NP+ of live MAIT cells
	MOI=1			MOI=4			MOI=10
No virus	A/Cal	B/Phu	B/Malay	A/Cal	B/Phu	B/Malay	A/Cal	B/Phu	B/Malay
0.1	0.2	4.59	4.98	0.29	5.82	7.42	0.66	7.39	9.02
0.08	0.22	3.16	2.98	0.4	7.56	5.81	0.43	8.04	9.4
0.03	0.1	2.26	2.26	0.26	5.62	5.29	0.36	6.13	7.56
0.05	0.53	3.78	2.84	0.9	7.41	9.53	1.17	10.4	11.1
0	0.04	1.32	1.37	0.13	3.43	2.91	0.16	4.18	4
0.07	0.22	1.93	1.47	0.36	3.66	4.07	0.36	4.83	5.58
% NP+ of live γδ T cells
	MOI=1			MOI=4			MOI=10
No virus	A/Cal	B/Phu	B/Malay	A/Cal	B/Phu	B/Malay	A/Cal	B/Phu	B/Malay
0.15	0.08	3.55	3.72	0.46	5.01	4.93	0.82	6.94	7.63
0	0.1	14.6	10.9	0.31	24.9	18.6	0.82	31.2	25.9
0.02	0.13	19.6	14.5	0.35	40.5	26.9	0.58	42.2	28.5
0.06	0.36	11.1	7.64	0.7	19.7	18.7	1.46	26.3	20.4
0	0.02	3.09	2.7	0.12	9.58	6.14	0.2	12	6.84
0	0.22	4.98	2.26	0.52	12.4	7.86	0.75	14.8	7.61
% NP+ of live NK cells
	MOI=1			MOI=4			MOI=10
No virus	A/Cal	B/Phu	B/Malay	A/Cal	B/Phu	B/Malay	A/Cal	B/Phu	B/Malay
0	0.58	45.2	31.8	0.89	55.9	44.1	1.64	60.5	39.9
0	0.22	37.2	22.4	0.55	59.3	39.1	0.84	65.2	41
0	0.2	31.3	20.7	0.41	52.6	35.7	0.76	55	34
0	0.75	44.7	23.8	1.35	65.6	53.3	1.61	74.9	50.1
0	0.09	11.8	7.71	0.17	31.2	16.4	0.29	38.8	13.4
0	0.16	25	10.5	0.33	43.1	28.8	0.43	49.2	27.2
