# Supplementary material for: IFN-gene signatures in B cells following influenza A and B virus infection and influenza vaccination
Source: EMBO Mol Med. 2026 Mar 9;18(4):1456–77. doi: 10.1038/s44321-026-00395-8 (PMC13083893; doi:10.1038/s44321-026-00395-8)
Supplement: Supplementary file 6 — Source data Fig. 7 [file 44321_2026_395_MOESM6_ESM.zip]

Archive with 38 entries (30 files):
- Figure 7/
- Figure 7/.DS_Store
- __MACOSX/Figure 7/._.DS_Store
- Figure 7/7D/
- Figure 7/7C/
- Figure 7/7B/
- Figure 7/7E/
- Figure 7/7G/
- Figure 7/7F/
- Figure 7/7A/
- Figure 7/7D/.DS_Store
- __MACOSX/Figure 7/7D/._.DS_Store
- Figure 7/7D/FACS freq NP of live CD8 T cells.xlsx
- __MACOSX/Figure 7/7D/._FACS freq NP of live CD8 T cells.xlsx
- Figure 7/7C/.DS_Store
- __MACOSX/Figure 7/7C/._.DS_Store
- Figure 7/7C/FACS freq NP of live CD4 T cells.xlsx
- __MACOSX/Figure 7/7C/._FACS freq NP of live CD4 T cells.xlsx
- Figure 7/7B/.DS_Store
- __MACOSX/Figure 7/7B/._.DS_Store
- Figure 7/7B/FACS freq NP of live CD19-CD3-CD56- cells.xlsx
- __MACOSX/Figure 7/7B/._FACS freq NP of live CD19-CD3-CD56- cells.xlsx
- Figure 7/7E/.DS_Store
- __MACOSX/Figure 7/7E/._.DS_Store
- Figure 7/7E/FACS freq NP of live MAIT cells.xlsx
- __MACOSX/Figure 7/7E/._FACS freq NP of live MAIT cells.xlsx
- Figure 7/7G/.DS_Store
- __MACOSX/Figure 7/7G/._.DS_Store
- Figure 7/7G/FACS freq NP of live NK cells.xlsx
- __MACOSX/Figure 7/7G/._FACS freq NP of live NK cells.xlsx
- Figure 7/7F/.DS_Store
- __MACOSX/Figure 7/7F/._.DS_Store
- Figure 7/7F/FACS freq NP of live gdT cells.xlsx
- __MACOSX/Figure 7/7F/._FACS freq NP of live gdT cells.xlsx
- Figure 7/7A/.DS_Store
- __MACOSX/Figure 7/7A/._.DS_Store
- Figure 7/7A/FACS freq NP of live B cells.xlsx
- __MACOSX/Figure 7/7A/._FACS freq NP of live B cells.xlsx
