# Supplementary material for: IFN-gene signatures in B cells following influenza A and B virus infection and influenza vaccination
Source: EMBO Mol Med. 2026 Mar 9;18(4):1456–77. doi: 10.1038/s44321-026-00395-8 (PMC13083893; doi:10.1038/s44321-026-00395-8)
Supplement: Supplementary file 6 — Source data Fig. 7 [file 44321_2026_395_MOESM6_ESM.zip › Figure 7/7C/FACS freq NP of live CD4 T cells.xlsx]

## Sheet: Table1
No virus						A/Cal						B/Phu						B/Malay
Healthy	IAV	IBV	COVID	RSV		Healthy	IAV	IBV	COVID	RSV		Healthy	IAV	IBV	COVID	RSV		Healthy	IAV	IBV	COVID	RSV
0.000633	0.00125	0.00194	0.017	0.00432		0.099	0.32	0.41	0.23	0.11		0.97	5.62	1.24	4.11	2.3		1.49	8.46	1.64	3.71	2.36
0.000756	0	0.0016	0.00797	0.00125		0.17	0.29	0.3	0.15	0.24		1.2	3.91	5.65	1.56	1.37		5.25	5.73	4.77	1.52	1.66
0.00371	0.00307	0.000749	0.00643	0.00587		0.11	0.24	0.16	0.19	0.38		0.3	6.98	3.68	2.36	3.91		0.32	4.21	2.8	1.67	4.83
0.00219	0.00093	0.00151	0.11	0.00242		0.11	0.19	0.27	0.44	0.16		0.42	1.04	1.06	11.7	8.98		0.8	1.3	2.28	9.23	6.79
0	0.00066	0.000708	0.00267	0.00225		0.14	0.099	0.1	0.24	0.32		0.98	4.69	0.67	5.99	5.31		0.77	6.11	1.1	4.05	4.27
0.0047	0.00286	0.00114	0.00235	0.00262		0.081	0.18	0.36	0.25	0.32		1.08	3.13	1.29	7.98	9.88		0.71	3.75	1.29	4.46	10.2
0.000704	0.00143	0.00602	0.00215	0.000447		0.083	0.17	0.26	0.24	0.13		1.18	2.32	9.38	2.18	2.33		1.67	3.08	6.1	5.9	9.24
0.000674	0.000714	0.000646	0.00415	0.00228		0.054	0.1	0.093	0.15	0.17		0.46	3.86	2.59	1.32	1.42		0.33	2.68	1.5	4.33	4.58
0.000683	0.00169	0.000762	0.00164	0.00311		0.055	0.051	0.14	0.2	0.14		0.6	1.02	0.98	1.7	1.93		0.61	0.79	2.28	3.68	3.93
0.000612	0.00285	0.00405	0.00249	0.00208		0.061	0.096	0.067	0.13	0.16		0.97	7.89	0.51	1.3	1.99		0.72	6.45	0.58	2.5	2.47
0.000796	0.00163	0	0.00364	0.000721		0.073	0.28	0.43	0.24	0.23		1.01	5.49	1.03	3.15	1.17		1.18	8.43	1.88	3.93	2.09
0.000863	0.00209	0.00396	0.00235	0.00201		0.097	0.28	0.41	0.17	0.38		1.47	3.55	7.95	0.77	1.91		4.1	5.6	4.67	1.79	4.18
0.00359	0.00378	0.00198	0.00279	0.000655		0.061	0.13	0.083	0.15	0.097		0.35	8.15	4.09	1.27	0.92		0.51	6.58	3.35	1.99	3.02
0.00267	0	0.00269	0.00388	0.00454		0.085	0.098	0.14	0.11	0.15		0.48	0.88	1.44	2.72	2.53		0.97	1.18	1.92	3.45	5.58
0.000835	0.0034	0.00246	0.00235	0.00446		0.079	0.11	0.081	0.11	0.15		0.74	6.31	0.68	1.75	3.5		1.15	5.3	1.29	2.55	4.24
0.0019	0	0.00216	0.00237	0.00381		0.16	0.47	0.56	0.23	0.15		1.78	6.46	2.43	5.7	1.8		2.58	11.1	3.98	4.58	2.49
0.00102	0	0.00153	0.000847	0.00615		0.14	0.33	0.37	0.16	0.34		1.59	3.93	6.89	2.43	4.16		5.56	7.97	7.37	2.36	6.41
0.00136	0.00207	0.00206	0.00412	0.00307		0.18	0.21	0.19	0.18	0.11		0.84	6.23	4.3	2.2	1.83		1.04	5.35	3.73	3.23	2.67
0.00091	0	0.00156	0.00177	0.00188		0.15	0.13	0.23	0.31	0.26		0.97	1.37	1.49	6.3	5.81		1.91	2.51	3.3	7.08	11.3
0.000943	0.000906	0.00228	0.00329	0.00269		0.15	0.14	0.13	0.26	0.26		1.49	5.89	0.99	3.12	4.74		2.23	6.33	2.71	5.1	6.16
0.00684						0.13						0.73						1.27
0.003						0.23						3.45						2.5
0.00736						0.16						0.72						1.11
0.00269						0.24						2.94						3.32
0.00253						0.4						8.66						6.08
0.00132						0.21						2.46						3.01
0.00197						0.058						0.7						2.7
0.00344						0.19						2.3						3.85
0.00117						0.077						0.55						1.54
0.00613						0.1						1.4						2.9
0.00327						0.12						3.95						3.51
0.00695						0.12						0.94						1.56
