# Supplementary material for: IFN-gene signatures in B cells following influenza A and B virus infection and influenza vaccination
Source: EMBO Mol Med. 2026 Mar 9;18(4):1456–77. doi: 10.1038/s44321-026-00395-8 (PMC13083893; doi:10.1038/s44321-026-00395-8)
Supplement: Supplementary file 6 — Source data Fig. 7 [file 44321_2026_395_MOESM6_ESM.zip › Figure 7/7G/FACS freq NP of live NK cells.xlsx]

## Sheet: Table1
No virus						A/Cal						B/Phu						B/Malay
Healthy	IAV	IBV	COVID	RSV		Healthy	IAV	IBV	COVID	RSV		Healthy	IAV	IBV	COVID	RSV		Healthy	IAV	IBV	COVID	RSV
0.00563	0	0.00948	0.23	0		1.36	3.69	4.04	1.25	1.22		43	51.5	19.8	57.1	49.9		25.1	40	30.8	37.7	34.1
0.0073	0	0	0.018	0		1.34	2.8	3.68	1.61	5.29		37.6	53.2	59.3	37.9	53.7		32.5	30	44.9	24.6	47.5
0.0066	0	0	0	0.00803		0.85	0.99	1.51	5.17	7.02		3.69	26.4	50.9	52.5	52.9		4.11	19.2	34.9	35.9	39.9
0	0	0	0.56	0.011		0.54	0.64	2.13	1.92	1.45		7.98	32.6	15.4	75.9	58.8		21.7	18.1	21	56.4	40
0	0	0	0.00345	0.00328		0.62	0.78	0.78	2.52	5.1		21.1	41.2	25.2	52.2	65.9		22.6	29.9	22.7	33.4	50.9
0	0	0	0	0.00353		0.52	2.48	3.95	8.15	3.94		47.3	49.4	21	69.6	66.1		23.1	40	26.9	48	52.3
0	0	0.00365	0	0		0.58	1.33	2.79	1.67	1.21		37.3	54	71.4	35.5	17.1		29.4	28.7	49.6	24.6	20.9
0	0.00405	0	0	0		0.31	0.41	0.71	1.58	1.69		8.53	21.3	50.3	15	19.2		5.32	14.5	33.4	25	24.5
0	0	0	0	0.00455		0.2	0.26	1.03	0.76	0.51		10.4	31.4	17.5	32	12.3		18.2	16.7	20.1	17.4	13.2
0.00353	0	0.00388	0.00358	0		0.25	0.69	0.43	0.86	0.79		21.1	62.4	27.8	10.7	33.1		21.5	44.8	20.7	21.3	28.8
0	0	0	0.024	0		1.01	3.45	3.61	0.96	1.29		43.4	38.3	11.3	37.6	51.7		15.4	25.5	21.3	27.2	42.2
0	0	0.013	0.00972	0		0.96	2.01	1.21	0.8	2.4		31.7	38.1	38.8	26.2	37.1		17.6	16.7	16.6	19	23.6
0	0	0	0	0		0.48	0.54	0.71	1.3	0.52		2.86	17.7	39.9	29	17.7		4.07	11	22.4	21.8	23.9
0	0	0.00478	0.0063	0		0.27	0.49	1.07	0.9	0.69		4.81	22.5	11.1	37.7	10.1		16.1	10.2	14	18.1	15
0	0.00453	0	0.00639	0.00788		0.36	0.86	0.44	1.12	1.45		13.1	35.1	20.4	15.1	36.9		17.9	17.8	17.1	18.4	31.6
0	0	0.00729	0.031	0.00278		1.96	5.69	5.21	1.34	1.84		48.7	55.4	25.5	38.8	42.2		29.3	53.1	41.8	21.4	29.7
0	0.0035	0	0.0032	0.00832		1.25	4.3	4.34	1.33	4.9		42.9	65.7	65.2	30.6	36.8		42.9	41.7	55	15.3	25.1
0	0	0	0	0.00289		1.59	0.87	2.26	3.78	1.41		8.74	25.1	59.4	27.7	14.4		9.16	23.5	53	22.9	13.5
0	0	0	0.00537	0		0.91	0.86	2.05	1.69	1.71		10.9	41	16.1	52.5	26.3		27.9	33.6	27.9	37.3	33.1
0.00491	0	0	0	0		1.16	1.04	1.13	2.31	2.67		23.7	46.1	27.2	24.5	36.6		32.1	39.2	31.5	40.3	36.8
0.00908						2.13						16.9						25.7
0						4.9						57.3						37.1
0						1.67						14.4						22.3
0						3.08						19.5						24.2
0						6.01						65.3						41.9
0.00369						3.14						20.4						23.6
0						0.61						29.1						29.6
0						1.84						55.4						32.8
0						0.71						12.7						21.3
0.00638						1.22						24.5						15
0.00295						2.23						36.8						21
0.00372						2.6						7.55						10.7
