# Supplementary material for: IFN-gene signatures in B cells following influenza A and B virus infection and influenza vaccination
Source: EMBO Mol Med. 2026 Mar 9;18(4):1456–77. doi: 10.1038/s44321-026-00395-8 (PMC13083893; doi:10.1038/s44321-026-00395-8)
Supplement: Supplementary file 7 — Source data Fig. 8 [file 44321_2026_395_MOESM7_ESM.zip]

Archive with 25 entries (20 files):
- Figure 8/
- Figure 8/.DS_Store
- __MACOSX/Figure 8/._.DS_Store
- Figure 8/8G/
- Figure 8/8H/
- Figure 8/8J/
- Figure 8/8E/
- Figure 8/8G/.DS_Store
- __MACOSX/Figure 8/8G/._.DS_Store
- Figure 8/8G/FACS num live B cells by day.xlsx
- __MACOSX/Figure 8/8G/._FACS num live B cells by day.xlsx
- Figure 8/8H/.DS_Store
- __MACOSX/Figure 8/8H/._.DS_Store
- Figure 8/8H/FACS freq viable of B cells.xlsx
- __MACOSX/Figure 8/8H/._FACS freq viable of B cells.xlsx
- Figure 8/8J/.DS_Store
- __MACOSX/Figure 8/8J/._.DS_Store
- Figure 8/8J/FACS freq live B cells by division.xlsx
- __MACOSX/Figure 8/8J/._FACS freq live B cells by division.xlsx
- Figure 8/8J/FACS num live B cells by division.xlsx
- __MACOSX/Figure 8/8J/._FACS num live B cells by division.xlsx
- Figure 8/8E/.DS_Store
- __MACOSX/Figure 8/8E/._.DS_Store
- Figure 8/8E/FACS freq NP of MCherry A549 cells.xlsx
- __MACOSX/Figure 8/8E/._FACS freq NP of MCherry A549 cells.xlsx
