# Supplementary material for: IFN-gene signatures in B cells following influenza A and B virus infection and influenza vaccination
Source: EMBO Mol Med. 2026 Mar 9;18(4):1456–77. doi: 10.1038/s44321-026-00395-8 (PMC13083893; doi:10.1038/s44321-026-00395-8)
Supplement: Supplementary file 7 — Source data Fig. 8 [file 44321_2026_395_MOESM7_ESM.zip › Figure 8/8G/FACS num live B cells by day.xlsx]

## Sheet: Table1
No IL-21/sCD40L No virus
D0	D1	D4	D6
47373.4	52496.5	25514	23487.4
35766.5	29687.6	17790.3	15050.5
25456.2	23470.5	9738.9	7224.64
27974.8			3851.85
36138.6	29431.7	9809.36	17008.3
25303.9	29146.1	9373.84	13084.7
No IL-21/sCD40L A/Cal
D0	D1	D4	D6
47373.4	47909.1	52807.2	79209.1
35766.5	26218.7	23845.6	44318.7
25456.2	16947.5	25935.9	41384.9
27974.8			33108.6
36138.6	23724.6	31432.9	70498.7
25303.9	18378.3	17962.7	28187.3
No IL-21/sCD40L B/Phu
D0	D1	D4	D6
47373.4	23336.2	13525.7	13710.5
35766.5	12255	8732.16	9033.22
25456.2	8278.77	6212.87	9600
27974.8			4573.82
36138.6	10593.4	7668.96	36422.9
25303.9	10144.2	4495.5	7586.78
No IL-21/sCD40L B/Malay
D0	D1	D4	D6
35766.5	11418.2	3874.58	3476.72
25456.2	9635.61	2926.99	3591.71
36138.6	11791.6	4472.64	13036.8
25303.9	10151.1	2151.19	3198.62
With IL-21+sCD40L No virus
D0	D1	D4	D6
47373.4	47338.6	26094.4	24851.9
35766.5	31423	14944	18938.1
25456.2	21395	8836.62	10588.4
27974.8			5383.65
36138.6	26586.8	17955.3	25366.5
25303.9	29507	9081.19	17896.3
With IL-21+sCD40L A/Cal
D0	D1	D4	D6
47373.4	38417	85437.7	120808
35766.5	22639.2	39052.8	50431.8
25456.2	13184.9	28939.9	51379.5
27974.8			35575.5
36138.6	19304.1	50292.8	91541.9
25303.9	15791.2	17507.8	39812.2
With IL-21+sCD40L B/Phu
D0	D1	D4	D6
47373.4	17516.1	13850.8	20424.5
35766.5	9843.48	8494.17	14229.2
25456.2	7405.9	8388.52	25087.9
27974.8			7600.25
36138.6	8596.03	14274.6	68481.8
25303.9	8237.34	4960.84	17491.3
With IL-21+sCD40L B/Malay
D0	D1	D4	D6
35766.5	10208.9	5077.59	7508.03
25456.2	7013.78	3362.32	10534.1
36138.6	10886.6	9356.97	46930.1
25303.9	9620.59	2945.18	9449.65
