# Supplementary material for: IFN-gene signatures in B cells following influenza A and B virus infection and influenza vaccination
Source: EMBO Mol Med. 2026 Mar 9;18(4):1456–77. doi: 10.1038/s44321-026-00395-8 (PMC13083893; doi:10.1038/s44321-026-00395-8)
Supplement: Supplementary file 7 — Source data Fig. 8 [file 44321_2026_395_MOESM7_ESM.zip › Figure 8/8H/FACS freq viable of B cells.xlsx]

## Sheet: Table1
No IL-21/sCD40L				With IL-21+sCD40L
No	A/Cal	B/Phu	B/Malay	No	A/Cal	B/Phu	B/Malay
86	84.8	74.3	64.3	84.8	83.6	67.5	62.6
76.7	76.9	68.4	71.7	77.1	76.4	63.8	65.8
86.4	79.3	67.4	59.3	83.7	77.1	68.2	56.3
75.1	76.1	58.3	66.6	75.6	72	53.8	64.7
86.8	80	68.8		87.4	79.8	66.1
