# Supplementary material for: IFN-gene signatures in B cells following influenza A and B virus infection and influenza vaccination
Source: EMBO Mol Med. 2026 Mar 9;18(4):1456–77. doi: 10.1038/s44321-026-00395-8 (PMC13083893; doi:10.1038/s44321-026-00395-8)
Supplement: Supplementary file 7 — Source data Fig. 8 [file 44321_2026_395_MOESM7_ESM.zip › Figure 8/8J/FACS freq live B cells by division.xlsx]

## Sheet: Table1
No IL-21/sCD40L No virus			No IL-21/sCD40L A/Cal			No IL-21/sCD40L B/Phu			No IL-21/sCD40L B/Malay			With IL-21+sCD40L No virus			With IL-21+sCD40L A/Cal			With IL-21+sCD40L B/Phu			With IL-21+sCD40L B/Malay
Undiv	84.83		Undiv	36.12		Undiv	48.3		Undiv	41.85		Undiv	44.95		Undiv	21.77		Undiv	18.09		Undiv	14.3
Div1	4.81		Div1	3.91		Div1	5.56		Div1	7.48		Div1	9.49		Div1	4.6		Div1	4.95		Div1	5.53
Div2	3.15		Div2	3.6		Div2	5.24		Div2	8.06		Div2	7.06		Div2	4.62		Div2	7.34		Div2	9.1
Div3	2.28		Div3	9.17		Div3	9.32		Div3	13.87		Div3	10.07		Div3	10.8		Div3	17.93		Div3	22.83
Div4	2.38		Div4	20.27		Div4	19.85		Div4	18.99		Div4	16.44		Div4	25.78		Div4	30.82		Div4	34.65
Div5	1.5		Div5	18.03		Div5	9.38		Div5	7.99		Div5	8.1		Div5	23.52		Div5	15.45		Div5	11.63
Div6	0.37		Div6	5.95		Div6	1.68		Div6	1.39		Div6	2.16		Div6	6.66		Div6	3.9		Div6	1.34
Div7+	0.11		Div7+	1.79		Div7+	0.33		Div7+	0.14		Div7+	1.15		Div7+	1.37		Div7+	0.95		Div7+	0.22
