# Supplementary material for: IFN-gene signatures in B cells following influenza A and B virus infection and influenza vaccination
Source: EMBO Mol Med. 2026 Mar 9;18(4):1456–77. doi: 10.1038/s44321-026-00395-8 (PMC13083893; doi:10.1038/s44321-026-00395-8)
Supplement: Supplementary file 7 — Source data Fig. 8 [file 44321_2026_395_MOESM7_ESM.zip › Figure 8/8J/FACS num live B cells by division.xlsx]

## Sheet: Table1
No IL-21/sCD40L No virus
Undiv	Div1	Div2	Div3	Div4	Div5	Div6	Div7+
21096.4	808.839	218.862	155.424	275.957	266.441	60.2664	25.3753
12729.8	418.502	352.423	232.012	449.339	352.423	64.6109	13.2159
6827.93	153.373	82.3669	48.284	31.2426	8.52071	0	0
3416.77	194.885	116.302	56.5795	37.7197	12.5732	0	0
10567.9	1741.61	1230.66	950.365	927.007	402.92	143.066	43.7956
10461.4	592.945	498.374	451.839	378.284	330.248	81.0608	25.5191
No IL-21/sCD40L A/Cal
Undiv	Div1	Div2	Div3	Div4	Div5	Div6	Div7+
32692.3	4082.78	2287.63	3475.57	5682.01	10965.1	13522.8	4986.54
19103.2	1149.28	1002.07	2076.86	5930.83	8631.98	3073.6	1057.05
15226.5	1481.99	1587.62	2952.79	8272.61	9541.74	1265.94	195.252
8357.64	1302.29	1161.59	2729.83	7954.43	8542.95	1542.5	293.401
16179.8	2517.08	3478	15784.6	24803.5	4169.99	696.912	165.619
12178.2	1171.36	1055.6	1960.4	5436.4	5055.6	665.651	77.6847
No IL-21/sCD40L B/Phu
Undiv	Div1	Div2	Div3	Div4	Div5	Div6	Div7+
9794.37	824.204	438.227	483.735	594.977	630.372	357.323	117.984
5547.97	562.602	465.041	600	973.984	549.593	78.0488	13.0081
3442.39	513.742	562.896	1117.87	2869.98	841.966	50.74	3.17125
2878.42	276.771	273.416	397.544	360.641	199.611	70.4509	3.3548
5672.76	1177.4	1653.08	5411.3	14553.8	5719.99	892.325	264.83
2700.49	430.653	454.938	702.644	1793.85	1173.77	140.853	8.09498
No IL-21/sCD40L B/Malay
Undiv	Div1	Div2	Div3	Div4	Div5	Div6	Div7+
2466.05	317.431	201.835	190.826	148.624	86.2385	11.0092	0
1543	267.712	384.532	558.139	610.059	142.78	11.3575	1.6225
2251.42	804.424	988.94	2947.4	4433.23	987.321	163.475	33.9898
1055.25	210.117	239.689	336.187	602.335	547.86	113.619	7.7821
With IL-21+sCD40L No virus
Undiv	Div1	Div2	Div3	Div4	Div5	Div6	Div7+
10927.5	3167.88	1806.22	1697.41	1573.06	1915.03	1684.97	1482.9
9303	1104	796.5	2041.5	4303.5	835.5	115.5	12
5625.25	746.787	654.791	725.141	1166.18	1179.71	292.221	40.5862
2632.05	817.87	684.036	576.97	374.733	157.626	26.7666	0
6723.47	1892.05	1744.6	4779.05	8215.89	1180.98	161.231	38.5852
7861.87	1392.81	795.683	979.856	3162.59	3054.68	263.309	37.4101
With IL-21+sCD40L A/Cal
Undiv	Div1	Div2	Div3	Div4	Div5	Div6	Div7+
24906.6	4964.83	3962.32	6896.08	15803.7	35493.8	20690.4	3931.94
13772.2	2713.9	2192.37	4938.97	10899.7	10239.2	2986.92	941.689
10664.7	2021.48	2111.68	4671.14	12884.3	14530.5	2941.21	446.175
6375.06	1682.82	2135.76	5001.72	9497.3	7426.01	1724.73	369.125
14001.1	3380.8	4269.07	12874.8	33485.5	15929.6	2609.06	707.571
10169.7	2029.65	1838.55	4181.22	11044.5	8583.2	1034.6	77.43
With IL-21+sCD40L B/Phu
Undiv	Div1	Div2	Div3	Div4	Div5	Div6	Div7+
4259.23	1300.64	1079.1	1863.41	3369.51	4484.35	2892.49	759.301
4531.02	932.364	1168.81	2356.07	3103.97	1388.48	254.891	68.7535
2772.69	830.522	1619.28	4753.41	10912.5	3487.55	218.474	19.2771
1723.11	451.86	790.755	1613.33	1630.83	991.228	141.604	39.7764
5169.91	2141.59	4529.2	16435.4	28014.2	8106.19	1336.28	369.911
2152.12	659.547	1070.59	2716.33	6497	3577.49	403.23	42.1985
With IL-21+sCD40L B/Malay
Undiv	Div1	Div2	Div3	Div4	Div5	Div6	Div7+
2098.77	625.95	825.833	1322.03	1677.97	711.864	85.9147	8.7668
1130.3	581.342	1122.59	2680.03	3933.69	846.569	44.7186	9.25212
3734.39	1380.83	3704.49	12007	18140.7	5277.05	912.929	228.672
892.702	464.021	585.403	1977.46	3552.37	1588.73	165.941	16.9014
