# Supplementary material for: IFN-gene signatures in B cells following influenza A and B virus infection and influenza vaccination
Source: EMBO Mol Med. 2026 Mar 9;18(4):1456–77. doi: 10.1038/s44321-026-00395-8 (PMC13083893; doi:10.1038/s44321-026-00395-8)
Supplement: Supplementary file 7 — Source data Fig. 8 [file 44321_2026_395_MOESM7_ESM.zip › Figure 8/8E/FACS freq NP of MCherry A549 cells.xlsx]

## Sheet: Table1
MOI=1 IFITM1
No virus		A/Cal		B/Phu		B/Malay
No Dox	Dox	No Dox	Dox	No Dox	Dox	No Dox	Dox
0.92	0.45	2.8	1.48	86.8	85.1	66.6	63.1
0.57	0.39	2.51	1.49	81.7	83.7	64.2	63.5
0.48	0.31	4.97	1.83	91.5	87.3	93.6	76.6
0.46	0.27	5.25	2.01	92.8	86.7	86.6	79.1
0.41	0.35	5.38	3.7	81.1	78.9	73.3	68.3
0.45	0.35	4.62	3.52	82.3	80.1	75.2	72.3
MOI=1 IFITM3
No virus		A/Cal		B/Phu		B/Malay
No Dox	Dox	No Dox	Dox	No Dox	Dox	No Dox	Dox
0.58	0.65	2.18	0.65	79.2	18.2	60.7	8.5
0.57	0.58	2.05	0.97	87	17.4	59.6	10.2
0.39	0.28	2.49	0.52	88	21.3	82.3	6.66
0.34	0.16	2.38	0.53	81.1	23.7	81.8	8.88
0.53	0.45		1.58	80.3	35.8	72.7	14.3
0.47	0.45			69.7	40.9
MOI=1 OVA
No virus		A/Cal		B/Phu		B/Malay
No Dox	Dox	No Dox	Dox	No Dox	Dox	No Dox	Dox
0.25	0.34	2.66	3.8	81.6	94.4	66.7	81
0.21	0.3	2.58	4.35	87.2	96.1	61.7	75.1
0.37	0.2	3.42	5.71	91.1	93.5	87.3	93.4
0.37	0.3	4.55	6.38	91.1	94.8	88.5	92.4
0.59	0.44	6.52	8.69	86.2	91.6	79.3	93.3
0.54	0.49	5.92	9.92	86.3	89.8	74.8	85.3
MOI=4 IFITM1
No virus		A/Cal		B/Phu		B/Malay
No Dox	Dox	No Dox	Dox	No Dox	Dox	No Dox	Dox
0.5	0.43	8.11	4.79	93.3	84.6	88.6	85.4
0.24	0.4	8.97	5.16	92.4	90.2	91.7	89.8
0.92	0.45	6.56	3.66	89.4	95.7	88	95.3
0.57	0.39	6.3	3.15	90.3	96.6	91.7	94.7
0.48	0.31	8.24	4.45	97.3	91.9	97.1	88.4
0.46	0.27	9.36	4.1	97.2	91.1	95.7	89.1
0.41	0.35	10.2	6.85	91.4		90.7
0.45	0.35	9.64	7.76	91.9		90.4
MOI=4 IFITM3
No virus		A/Cal		B/Phu		B/Malay
No Dox	Dox	No Dox	Dox	No Dox	Dox	No Dox	Dox
0.58	0.65	4.93	1.42	86.3	44.7	89	33.1
0.57	0.58	4.77	1.32	84.9	48.3	89.6	30.4
0.39	0.28	5.73	1.14	96.2	58.6	95.3	37.2
0.34	0.16	5.88	1.06	95.7	57.5	93.1	35.9
0.53	0.45	10.6	2.55	94.2	62.2	95.2	41.8
0.47	0.45	10.6	2.51	90.7	67	91.6	40.2
MOI=4 OVA
No virus		A/Cal		B/Phu		B/Malay
0.27	0.25	8.29	14.4	88.3	87.9	90.1	93.7
0.26	0.34	8.44	13.9	85	88.8	90.7	95
0.25	0.34	5.72	9.49	96.7	97	97.2	97.7
0.21	0.3	5.94	9.73	97.4	97.4	97	98
0.37	0.2	8.55	11.2	94.6	95.8	93.4	96.4
0.37	0.3	9.85	15.4	91.3	92.9	91.9	92.7
0.59	0.44	13.4	16.7
0.54	0.49	10.5	19.6
